# Supplementary material for: Prediction and expression analysis of deleterious nonsynonymous SNPs of Arabidopsis ACD11 gene by combining computational algorithms and molecular docking approach
Source: PLoS Comput Biol. 2022 Jun 16;18(6):e1009539. doi: 10.1371/journal.pcbi.1009539 (PMC9242461; doi:10.1371/journal.pcbi.1009539)
Supplement: S1 Table — (XLSX) [file pcbi.1009539.s010.xlsx]

## Sheet: Sheet1
Name	Run No	RMSD (A)	Free Energy of Binding (kcal/mol)	Inhibition Constant, Ki (mM)	Final Intermolecular Energy (kcal/mol)	Final Total Internal Energy (kcal/mol)	Torsional Free Energy (kcal/mol)	Unbound System's Energy (kcal/mol)
Native protein with SPU ligand	33	51.28	-2.24	22.81	-9.1	25.74	6.86	25.74
Native protein with EDO ligand	13	56.134	-1.82	46.01	-2.72	-1.44	0.89	-1.44
A15Tprotein with SPU ligand	43	109.044	-1.15	142.71	-8.31	-5.5	7.16	-5.5
A15T protein with EDO ligand	14	84.508	-2.65	11.35	-3.55	-1.36	0.89	-1.36
A39D protein with SPU ligand	18	111.727	-1.48	82.37	-8.64	-2.88	7.16	-2.88
A39D protein with EDO ligand	44	80.483	-2.36	18.65	-3.25	-1.35	0.89	-1.35
