# Supplementary material for: Prediction and expression analysis of deleterious nonsynonymous SNPs of Arabidopsis ACD11 gene by combining computational algorithms and molecular docking approach
Source: PLoS Comput Biol. 2022 Jun 16;18(6):e1009539. doi: 10.1371/journal.pcbi.1009539 (PMC9242461; doi:10.1371/journal.pcbi.1009539)
Supplement: S2 Table — (XLSX) [file pcbi.1009539.s011.xlsx]

## Sheet: Gene info
Chromosome no	Start	End	Exon/Intron	Start	End	Length
2	14629986	14632082	exon1	14629986	14630616	631
			Intron 1-2	14630617	14630837	221
			exon2	14630838	14631010	173
			Intron 2-3	14631011	14631207	197
			exon3	14631208	14631356	149
			Intron 3-4	14631357	14631672	316
			exon4	14631673	14632082	410
