# Supplementary material for: Prediction and expression analysis of deleterious nonsynonymous SNPs of Arabidopsis ACD11 gene by combining computational algorithms and molecular docking approach
Source: PLoS Comput Biol. 2022 Jun 16;18(6):e1009539. doi: 10.1371/journal.pcbi.1009539 (PMC9242461; doi:10.1371/journal.pcbi.1009539)
Supplement: S3 Table — (XLSX) [file pcbi.1009539.s012.xlsx]

## Sheet: Protein info
Molecular Weight	IEP	GRAVY	Length
22681.60 Da	8.47	0.05	206 aa
