# Supplementary material for: Prediction and expression analysis of deleterious nonsynonymous SNPs of Arabidopsis ACD11 gene by combining computational algorithms and molecular docking approach
Source: PLoS Comput Biol. 2022 Jun 16;18(6):e1009539. doi: 10.1371/journal.pcbi.1009539 (PMC9242461; doi:10.1371/journal.pcbi.1009539)
Supplement: S4 Table — (XLSX) [file pcbi.1009539.s013.xlsx]

## Sheet: Transformed by Data.Page
id	includes_predicted	data__mitochondrion	data__nucleus	data__cytosol	data__plasma membrane	data__plastid	data__endoplasmic reticulum	data__extracellular	data__golgi	data__peroxisome	includes_experimental
AT2G34690	yes	6	4	6	2	4	2	2	2	2	no
