# Supplementary material for: Prediction and expression analysis of deleterious nonsynonymous SNPs of Arabidopsis ACD11 gene by combining computational algorithms and molecular docking approach
Source: PLoS Comput Biol. 2022 Jun 16;18(6):e1009539. doi: 10.1371/journal.pcbi.1009539 (PMC9242461; doi:10.1371/journal.pcbi.1009539)
Supplement: S5 Table — (XLSX) [file pcbi.1009539.s014.xlsx]

## Sheet: Araport_11_RNA-seq_data-1619554
Title	Record Number	Tissue	Tissue subunit	Locus	bp Length	bp Start site	bp End site	Total number of reads	Reads mapped to locus	rpb	RPKM	Controls
Root from 4-leaf-stage seedling with mock (NaCl) treatment	ERR274309	10dayOldSeedling	root	AT2G34690	2098	14629985	14632083	29192485	1669	0.57	77.79	ERR274310
Aerial part of long-day-grown 4-leaf-stage seedling with mock (NaCl) treatment	ERR274310	rosettePlusRoot	shoot	AT2G34690	2098	14629985	14632083	29098868	1111	0.56	51.95	ERR274310
4-day-old 24h-light-grown seedling	SRR070570	etiolatedSeedling	etiolatedseedling	AT2G34690	2098	14629985	14632083	8793425	95	0.37	14.7	SRR070570, SRR070571
4-day-old 24h-light-grown seedling	SRR070571	etiolatedSeedling	etiolatedseedling	AT2G34690	2098	14629985	14632083	8590680	83	0.41	13.15	SRR070570, SRR070571
10-day-old long-day plate-grown seedling	SRR1001909	10dayOldSeedling	all	AT2G34690	2098	14629985	14632083	8168891	290	0.51	48.3	SRR1001909, SRR1001910
10-day-old long-day plate-grown seedling	SRR1001910	10dayOldSeedling	all	AT2G34690	2098	14629985	14632083	8168891	460	0.49	76.61	SRR1001909, SRR1001910
15-d-old long-day plate-grown	SRR1019221	15dayOldSeedling	all	AT2G34690	2098	14629985	14632083	49462416	2045	0.35	56.25	SRR1019221
5do etiolated seedling	SRR1019436	etiolatedSeedling	etiolatedseedling	AT2G34690	2098	14629985	14632083	22144930	2034	0.54	124.97	SRR1019436, SRR1019437, SRR1019438, SRR1019439
5do etiolated seedling	SRR1019437	etiolatedSeedling	etiolatedseedling	AT2G34690	2098	14629985	14632083	24158853	2121	0.54	119.45	SRR1019436, SRR1019437, SRR1019438, SRR1019439
Root from 10-day-old seedling	SRR1046909	10dayOldSeedling	root	AT2G34690	2098	14629985	14632083	5254981	279	0.53	72.23	SRR1046909, SRR1046910
Root from 10-day-old seedling	SRR1046910	10dayOldSeedling	root	AT2G34690	2098	14629985	14632083	5367327	260	0.52	65.91	SRR1046909, SRR1046910
7do dark-grown seedling	SRR1049784	10dayOldSeedling	shoot	AT2G34690	2098	14629985	14632083	51665293	2119	0.44	55.8	SRR1049777, SRR1049778, SRR1049781, SRR1049782, SRR1049783
Leaf of 3-week-old long-day-grown plant	SRR1105822	leaf	leaf	AT2G34690	2098	14629985	14632083	38483470	1331	0.53	47.06	SRR1105822, SRR1105823, SRR1106559
Leaf of 3-week-old long-day-grown plant	SRR1105823	leaf	leaf	AT2G34690	2098	14629985	14632083	30583559	1746	0.57	77.67	SRR1105822, SRR1105823, SRR1106559
Leaf of 20-day-old plant	SRR1159821	leaf	leaf	AT2G34690	2098	14629985	14632083	19343538	864	0.53	60.77	SRR1159821, SRR1159827, SRR1159831, SRR1159837, SRR1264996
Leaf of 20-day-old plant	SRR1159827	leaf	leaf	AT2G34690	2098	14629985	14632083	9138919	298	0.5	44.36	SRR1159821, SRR1159827, SRR1159831, SRR1159837, SRR1264996
Leaf of 20-day-old plant	SRR1159837	leaf	leaf	AT2G34690	2098	14629985	14632083	5659168	220	0.52	52.89	SRR1159821, SRR1159827, SRR1159831, SRR1159837, SRR1264996
Carpels collected manually from stage 8-13 flowers	SRR1207194	FlowerParts	carpels	AT2G34690	2098	14629985	14632083	41295666	1760	0.53	57.99	SRR1207194, SRR1207195
Carpels collected manually from stage 8-13 flowers	SRR1207195	FlowerParts	carpels	AT2G34690	2098	14629985	14632083	39074103	1524	0.52	53.07	SRR1207194, SRR1207195
Root tip from 3-day-old seedling	SRR1260032	RootTip	all	AT2G34690	2098	14629985	14632083	41362473	539	0.43	17.73	SRR1260032, SRR1260033, SRR1260038, SRR1286088
Root tip from 3-day-old seedling	SRR1260033	RootTip	all	AT2G34690	2098	14629985	14632083	38879470	487	0.4	17.04	SRR1260032, SRR1260033, SRR1260038, SRR1286088
Root tip (about 4 mm) from 4-day-old seedling	SRR1261509	RootTip	all	AT2G34690	2098	14629985	14632083	46745857	2107	0.41	61.32	SRR1261509
Root from 10-day-old plate-grown 24h-light-grown seedling transferred to iron sufficient agar plant for 3 days	SRR1524935	10dayOldSeedling	root	AT2G34690	2098	14629985	14632083	21855410	1414	0.49	88.02	SRR1524941, SRR1524945, SRR1524946
Root from 10-day-old plate-grown 24h-light-grown seedling transferred to iron sufficient agar plant for 3 days	SRR1524938	10dayOldSeedling	root	AT2G34690	2098	14629985	14632083	16760164	1037	0.51	84.18	SRR1524941, SRR1524945, SRR1524946
Root from 10-day-old plate-grown 24h-light-grown seedling transferred to iron sufficient agar plant for 3 days	SRR1524940	10dayOldSeedling	root	AT2G34690	2098	14629985	14632083	14685479	985	0.51	91.26	SRR1524941, SRR1524945, SRR1524946
Leaf of 11-day-old plant	SRR314813	leaf	leaf	AT2G34690	2098	14629985	14632083	26044624	538	0.35	28.1	MEDIAN
Root from 11-day-old seedling	SRR314814	10dayOldSeedling	root	AT2G34690	2098	14629985	14632083	23367623	911	0.38	53.04	MEDIAN
stage-12 floral buds from long-day grown plant	SRR314815	FlowerBud	flowerBud	AT2G34690	2098	14629985	14632083	25509908	621	0.34	33.12	MEDIAN
7-day-old plate-grown long-day seedlings	SRR345561	10dayOldSeedling	all	AT2G34690	2098	14629985	14632083	17838931	1004	0.42	76.57	SRR345561, SRR345562
7-day-old plate-grown long-day seedlings	SRR345562	10dayOldSeedling	all	AT2G34690	2098	14629985	14632083	13627154	204	0.38	20.37	SRR345561, SRR345562
7-day-old plate-grown long-day seedlings	SRR346552	10dayOldSeedling	all	AT2G34690	2098	14629985	14632083	19200418	759	0.56	53.78	SRR346552, SRR346553
7-day-old plate-grown long-day seedlings	SRR346553	10dayOldSeedling	all	AT2G34690	2098	14629985	14632083	23724986	992	0.57	56.89	SRR346552, SRR346553
10-day-old long-day plate-grown seedling	SRR394082	10dayOldSeedling	all	AT2G34690	2098	14629985	14632083	46284902	1412	0.51	41.51	SRR394082
Receptacle from base of stage 15 flower of long-day-grown plant	SRR401413	Flower	receptacle	AT2G34690	2098	14629985	14632083	13365743	542	0.56	55.17	SRR401413, SRR401414, SRR401415, SRR401416, SRR401417, SRR401418, SRR401419, SRR401420, SRR401421
Receptacle from base of stage 15 flower of long-day-grown plant	SRR401414	Flower	receptacle	AT2G34690	2098	14629985	14632083	9535671	432	0.57	61.64	SRR401413, SRR401414, SRR401415, SRR401416, SRR401417, SRR401418, SRR401419, SRR401420, SRR401421
Receptacle from base of stage 15 flower of long-day-grown plant	SRR401415	Flower	receptacle	AT2G34690	2098	14629985	14632083	15780686	735	0.56	63.37	SRR401413, SRR401414, SRR401415, SRR401416, SRR401417, SRR401418, SRR401419, SRR401420, SRR401421
Receptacle from base of stage 15 flower of long-day-grown plant	SRR401416	Flower	receptacle	AT2G34690	2098	14629985	14632083	16555068	755	0.57	62.05	SRR401413, SRR401414, SRR401415, SRR401416, SRR401417, SRR401418, SRR401419, SRR401420, SRR401421
Receptacle from base of stage 15 flower of long-day-grown plant	SRR401417	Flower	receptacle	AT2G34690	2098	14629985	14632083	11954841	498	0.56	56.68	SRR401413, SRR401414, SRR401415, SRR401416, SRR401417, SRR401418, SRR401419, SRR401420, SRR401421
Receptacle from base of stage 15 flower of long-day-grown plant	SRR401418	Flower	receptacle	AT2G34690	2098	14629985	14632083	19982775	845	0.57	57.53	SRR401413, SRR401414, SRR401415, SRR401416, SRR401417, SRR401418, SRR401419, SRR401420, SRR401421
Receptacle from base of stage 15 flower of long-day-grown plant	SRR401419	Flower	receptacle	AT2G34690	2098	14629985	14632083	13267215	629	0.57	64.5	SRR401413, SRR401414, SRR401415, SRR401416, SRR401417, SRR401418, SRR401419, SRR401420, SRR401421
Receptacle from base of stage 15 flower of long-day-grown plant	SRR401420	Flower	receptacle	AT2G34690	2098	14629985	14632083	9409649	422	0.56	61.02	SRR401413, SRR401414, SRR401415, SRR401416, SRR401417, SRR401418, SRR401419, SRR401420, SRR401421
Receptacle from base of stage 15 flower of long-day-grown plant	SRR401421	Flower	receptacle	AT2G34690	2098	14629985	14632083	15714100	721	0.58	62.42	SRR401413, SRR401414, SRR401415, SRR401416, SRR401417, SRR401418, SRR401419, SRR401420, SRR401421
Leaf of 6-week-old short-day-grown plant infiltrated with mock (virulent bacterium) and harvested 1h post-infiltration	SRR446027	leaf	leaf	AT2G34690	2098	14629985	14632083	31481295	1209	0.5	52.25	SRR446027, SRR446028, SRR446033, SRR446034, SRR446039, SRR446040
Leaf of 6-week-old short-day-grown plant infiltrated with mock (virulent bacterium) and harvested 1h post-infiltration	SRR446028	leaf	leaf	AT2G34690	2098	14629985	14632083	42228711	1774	0.51	57.16	SRR446027, SRR446028, SRR446033, SRR446034, SRR446039, SRR446040
Leaf of 6-week-old short-day-grown plant infiltrated with mock (virulent bacterium) and harvested 6h post-infiltration	SRR446033	leaf	leaf	AT2G34690	2098	14629985	14632083	61481964	2751	0.56	60.88	SRR446027, SRR446028, SRR446033, SRR446034, SRR446039, SRR446040
Leaf of 6-week-old short-day-grown plant infiltrated with mock (virulent bacterium) and harvested 6h post-infiltration	SRR446034	leaf	leaf	AT2G34690	2098	14629985	14632083	63386459	2477	0.54	53.17	SRR446027, SRR446028, SRR446033, SRR446034, SRR446039, SRR446040
Leaf of 6-week-old short-day-grown plant infiltrated with mock (virulent bacterium) and harvested 12h post-infiltration	SRR446039	leaf	leaf	AT2G34690	2098	14629985	14632083	60325368	1503	0.46	33.9	SRR446027, SRR446028, SRR446033, SRR446034, SRR446039, SRR446040
Leaf of 6-week-old short-day-grown plant infiltrated with mock (virulent bacterium) and harvested 12h post-infiltration	SRR446040	leaf	leaf	AT2G34690	2098	14629985	14632083	74683660	6961	0.54	126.81	SRR446027, SRR446028, SRR446033, SRR446034, SRR446039, SRR446040
Non-dividing tissues (oldest 4-6 leaves) of 4-week-old short-day-grown plant	SRR446484	leaf	leaf	AT2G34690	2098	14629985	14632083	30583559	1457	0.56	64.82	SRR446484, SRR446486
Dividing tissues (meristem and younger leaves) of 4-week-old short-day-grown plant	SRR446485	ShootApexInflorescense	all	AT2G34690	2098	14629985	14632083	35231736	1635	0.54	63.14	SRR446484, SRR446486
Non-dividing tissues (oldest 4-6 leaves) of 4-week-old short-day-grown plant	SRR446486	leaf	leaf	AT2G34690	2098	14629985	14632083	31078655	1677	0.53	73.41	SRR446484, SRR446486
Dividing tissues (meristem and younger leaves) of 4-week-old short-day-grown plant	SRR446487	ShootApexInflorescense	all	AT2G34690	2098	14629985	14632083	34996434	1853	0.56	72.04	SRR446484, SRR446486
5do dark-grown seedling	SRR477075	etiolatedSeedling	etiolatedseedling	AT2G34690	2098	14629985	14632083	33569708	3138	0.55	127.18	SRR477075, SRR477076
5do dark-grown seedling	SRR477076	etiolatedSeedling	etiolatedseedling	AT2G34690	2098	14629985	14632083	20201654	1929	0.55	129.91	SRR477075, SRR477076
Leaf of 2-week-old plant	SRR493036	leaf	leaf	AT2G34690	2098	14629985	14632083	21043986	496	0.55	32.07	SRR493033, SRR493036, SRR493048, SRR493051, SRR493052
Leaf of 5-week-old short-day-grown plant	SRR493097	leaf	leaf	AT2G34690	2098	14629985	14632083	31976667	1075	0.33	45.74	SRR492930, SRR492931, SRR492930, SRR492932, SRR492933, SRR492934, SRR493023, SRR493025, SRR493064, SRR493066, SRR493098, SRR493101, SRR493235, SRR493236
Leaf of 5-week-old short-day-grown plant	SRR493098	leaf	leaf	AT2G34690	2098	14629985	14632083	13408363	276	0.31	28.01	SRR492930, SRR492931, SRR492930, SRR492932, SRR492933, SRR492934, SRR493023, SRR493025, SRR493064, SRR493066, SRR493098, SRR493101, SRR493235, SRR493236
Leaf of 5-week-old short-day-grown plant	SRR493101	leaf	leaf	AT2G34690	2098	14629985	14632083	7679343	157	0.35	27.82	SRR492930, SRR492931, SRR492932, SRR492933, SRR492934, SRR493023, SRR493025, SRR493064, SRR493066, SRR493098, SRR493101, SRR493235, SRR493236
3do etiolated seedling	SRR493237	etiolatedSeedling	etiolatedseedling	AT2G34690	2098	14629985	14632083	27039911	1618	0.55	81.41	SRR493237, SRR493238
3do etiolated seedling	SRR493238	etiolatedSeedling	etiolatedseedling	AT2G34690	2098	14629985	14632083	25704434	1631	0.56	86.33	SRR493237, SRR493238
2-week-old long-day seedling	SRR504179	15dayOldSeedling	all	AT2G34690	2098	14629985	14632083	25512109	520	0.49	27.73	SRR504179, SRR504180, SRR504181
2-week-old long-day seedling	SRR504180	15dayOldSeedling	all	AT2G34690	2098	14629985	14632083	21115421	617	0.3	39.76	SRR504179, SRR504180, SRR504181
2-week-old long-day seedling	SRR504181	15dayOldSeedling	all	AT2G34690	2098	14629985	14632083	37241776	669	0.46	24.44	SRR504179, SRR504180, SRR504181
7-day-old plate-grown, long-day-grown seedling	SRR515073	10dayOldSeedling	all	AT2G34690	2098	14629985	14632083	5196385	151	0.49	39.54	SRR515071, SRR515072, SRR515073
7-day-old plate-grown, long-day-grown seedling	SRR515074	10dayOldSeedling	all	AT2G34690	2098	14629985	14632083	4527721	206	0.52	61.9	SRR515071, SRR515072, SRR515073
7-day-old, plate-grown, long-day-grown seedling	SRR527164	10dayOldSeedling	all	AT2G34690	2098	14629985	14632083	19992786	32	0.32	2.18	SRR527164, SRR527165, SRR527166, SRR527167
7-day-old, plate-grown, long-day-grown seedling	SRR527165	10dayOldSeedling	all	AT2G34690	2098	14629985	14632083	19917758	32	0.29	2.19	SRR527164, SRR527165, SRR527166, SRR527167
Transcription profiling of Arabidopsis plants overexpressing SlHsfA3 (thale cress)	SRR547531	rosettePlusRoot	shoot	AT2G34690	2098	14629985	14632083	13627154	258	0.46	25.76	SRR547531
Aerial part of 4-week-old plant	SRR548277	rosettePlusRoot	shoot	AT2G34690	2098	14629985	14632083	10647001	299	0.41	38.21	SRR548277
11-day-old light-grown plate-grown seedling	SRR584115	10dayOldSeedling	all	AT2G34690	2098	14629985	14632083	25097748	997	0.56	54.05	SRR584115, SRR584119, SRR584120, SRR584121, SRR584125, SRR584126
11-day-old light-grown plate-grown seedling	SRR584121	10dayOldSeedling	all	AT2G34690	2098	14629985	14632083	39243947	1183	0.54	41.01	SRR584115, SRR584119, SRR584120, SRR584121, SRR584125, SRR584126
11-day-old light-grown plate-grown seedling	SRR584129	10dayOldSeedling	all	AT2G34690	2098	14629985	14632083	41360269	2415	0.55	79.44	SRR584129, SRR584134
11-day-old light-grown plate-grown seedling	SRR584134	10dayOldSeedling	all	AT2G34690	2098	14629985	14632083	40452559	1819	0.53	61.18	SRR584129, SRR584134
9 day-old 24h-light-grown seedling	SRR653555	10dayOldSeedling	all	AT2G34690	2098	14629985	14632083	13572463	429	0.57	43	SRR653555, SRR653556, SRR653557, SRR653561, SRR653562, SRR653563, SRR653564, SRR653565, SRR653566, SRR653567, SRR653568, SRR653569, SRR653570, SRR653571, SRR653572, SRR653573, SRR653574, SRR653575, SRR653576, SRR653577, SRR653578
9 day-old 24h-light-grown seedling	SRR653556	10dayOldSeedling	all	AT2G34690	2098	14629985	14632083	16154755	553	0.55	46.57	SRR653555, SRR653556, SRR653557, SRR653561, SRR653562, SRR653563, SRR653564, SRR653565, SRR653566, SRR653567, SRR653568, SRR653569, SRR653570, SRR653571, SRR653572, SRR653573, SRR653574, SRR653575, SRR653576, SRR653577, SRR653578
9 day-old 24h-light-grown seedling	SRR653557	10dayOldSeedling	all	AT2G34690	2098	14629985	14632083	13556594	410	0.54	41.15	SRR653555, SRR653556, SRR653557, SRR653561, SRR653562, SRR653563, SRR653564, SRR653565, SRR653566, SRR653567, SRR653568, SRR653569, SRR653570, SRR653571, SRR653572, SRR653573, SRR653574, SRR653575, SRR653576, SRR653577, SRR653578
9 day-old long-day-grown seedling harvested 2h after light on on the 9th day	SRR653561	10dayOldSeedling	all	AT2G34690	2098	14629985	14632083	10241986	364	0.55	48.35	SRR653555, SRR653556, SRR653557, SRR653561, SRR653562, SRR653563, SRR653564, SRR653565, SRR653566, SRR653567, SRR653568, SRR653569, SRR653570, SRR653571, SRR653572, SRR653573, SRR653574, SRR653575, SRR653576, SRR653577, SRR653578
9 day-old long-day-grown seedling harvested 2h after light on on the 9th day	SRR653562	10dayOldSeedling	all	AT2G34690	2098	14629985	14632083	15917411	591	0.54	50.52	SRR653555, SRR653556, SRR653557, SRR653561, SRR653562, SRR653563, SRR653564, SRR653565, SRR653566, SRR653567, SRR653568, SRR653569, SRR653570, SRR653571, SRR653572, SRR653573, SRR653574, SRR653575, SRR653576, SRR653577, SRR653578
9 day-old long-day-grown seedling harvested 2h after light on on the 9th day	SRR653563	10dayOldSeedling	all	AT2G34690	2098	14629985	14632083	8824547	332	0.56	51.19	SRR653555, SRR653556, SRR653557, SRR653561, SRR653562, SRR653563, SRR653564, SRR653565, SRR653566, SRR653567, SRR653568, SRR653569, SRR653570, SRR653571, SRR653572, SRR653573, SRR653574, SRR653575, SRR653576, SRR653577, SRR653578
9 day-old long-day-grown seedling harvested 2h after light on on the 9th day	SRR653564	10dayOldSeedling	all	AT2G34690	2098	14629985	14632083	11800058	325	0.56	37.47	SRR653555, SRR653556, SRR653557, SRR653561, SRR653562, SRR653563, SRR653564, SRR653565, SRR653566, SRR653567, SRR653568, SRR653569, SRR653570, SRR653571, SRR653572, SRR653573, SRR653574, SRR653575, SRR653576, SRR653577, SRR653578
9 day-old long-day-grown seedling harvested 2h after light on on the 9th day	SRR653565	10dayOldSeedling	all	AT2G34690	2098	14629985	14632083	11623867	367	0.55	42.96	SRR653555, SRR653556, SRR653557, SRR653561, SRR653562, SRR653563, SRR653564, SRR653565, SRR653566, SRR653567, SRR653568, SRR653569, SRR653570, SRR653571, SRR653572, SRR653573, SRR653574, SRR653575, SRR653576, SRR653577, SRR653578
9 day-old long-day-grown seedling harvested 2h after light on on the 9th day	SRR653566	10dayOldSeedling	all	AT2G34690	2098	14629985	14632083	10246632	355	0.52	47.14	SRR653555, SRR653556, SRR653557, SRR653561, SRR653562, SRR653563, SRR653564, SRR653565, SRR653566, SRR653567, SRR653568, SRR653569, SRR653570, SRR653571, SRR653572, SRR653573, SRR653574, SRR653575, SRR653576, SRR653577, SRR653578
9 day-old long-day-grown seedling harvested 10h after light on on the 9th day	SRR653567	10dayOldSeedling	all	AT2G34690	2098	14629985	14632083	10750893	348	0.52	44.04	SRR653555, SRR653556, SRR653557, SRR653561, SRR653562, SRR653563, SRR653564, SRR653565, SRR653566, SRR653567, SRR653568, SRR653569, SRR653570, SRR653571, SRR653572, SRR653573, SRR653574, SRR653575, SRR653576, SRR653577, SRR653578
9 day-old long-day-grown seedling harvested 10h after light on on the 9th day	SRR653568	10dayOldSeedling	all	AT2G34690	2098	14629985	14632083	9057212	337	0.54	50.62	SRR653555, SRR653556, SRR653557, SRR653561, SRR653562, SRR653563, SRR653564, SRR653565, SRR653566, SRR653567, SRR653568, SRR653569, SRR653570, SRR653571, SRR653572, SRR653573, SRR653574, SRR653575, SRR653576, SRR653577, SRR653578
9 day-old long-day-grown seedling harvested 10h after light on on the 9th day	SRR653569	10dayOldSeedling	all	AT2G34690	2098	14629985	14632083	14316928	484	0.54	45.99	SRR653555, SRR653556, SRR653557, SRR653561, SRR653562, SRR653563, SRR653564, SRR653565, SRR653566, SRR653567, SRR653568, SRR653569, SRR653570, SRR653571, SRR653572, SRR653573, SRR653574, SRR653575, SRR653576, SRR653577, SRR653578
9 day-old long-day-grown seedling harvested 10h after light on on the 9th day	SRR653570	10dayOldSeedling	all	AT2G34690	2098	14629985	14632083	9656892	331	0.54	46.63	SRR653555, SRR653556, SRR653557, SRR653561, SRR653562, SRR653563, SRR653564, SRR653565, SRR653566, SRR653567, SRR653568, SRR653569, SRR653570, SRR653571, SRR653572, SRR653573, SRR653574, SRR653575, SRR653576, SRR653577, SRR653578
9 day-old long-day-grown seedling harvested 10h after light on on the 9th day	SRR653571	10dayOldSeedling	all	AT2G34690	2098	14629985	14632083	10805755	358	0.55	45.08	SRR653555, SRR653556, SRR653557, SRR653561, SRR653562, SRR653563, SRR653564, SRR653565, SRR653566, SRR653567, SRR653568, SRR653569, SRR653570, SRR653571, SRR653572, SRR653573, SRR653574, SRR653575, SRR653576, SRR653577, SRR653578
9 day-old long-day-grown seedling harvested 10h after light on on the 9th day	SRR653572	10dayOldSeedling	all	AT2G34690	2098	14629985	14632083	8849410	281	0.55	43.2	SRR653555, SRR653556, SRR653557, SRR653561, SRR653562, SRR653563, SRR653564, SRR653565, SRR653566, SRR653567, SRR653568, SRR653569, SRR653570, SRR653571, SRR653572, SRR653573, SRR653574, SRR653575, SRR653576, SRR653577, SRR653578
9 day-old long-day-grown seedling harvested 10h after light on on the 9th day	SRR653573	10dayOldSeedling	all	AT2G34690	2098	14629985	14632083	10559600	570	0.55	73.44	SRR653555, SRR653556, SRR653557, SRR653561, SRR653562, SRR653563, SRR653564, SRR653565, SRR653566, SRR653567, SRR653568, SRR653569, SRR653570, SRR653571, SRR653572, SRR653573, SRR653574, SRR653575, SRR653576, SRR653577, SRR653578
9 day-old long-day-grown seedling harvested 10h after light on on the 9th day	SRR653574	10dayOldSeedling	all	AT2G34690	2098	14629985	14632083	11134265	627	0.53	76.62	SRR653555, SRR653556, SRR653557, SRR653561, SRR653562, SRR653563, SRR653564, SRR653565, SRR653566, SRR653567, SRR653568, SRR653569, SRR653570, SRR653571, SRR653572, SRR653573, SRR653574, SRR653575, SRR653576, SRR653577, SRR653578
9 day-old long-day-grown seedling harvested 10h after light on on the 9th day	SRR653575	10dayOldSeedling	all	AT2G34690	2098	14629985	14632083	10916285	590	0.55	73.53	SRR653555, SRR653556, SRR653557, SRR653561, SRR653562, SRR653563, SRR653564, SRR653565, SRR653566, SRR653567, SRR653568, SRR653569, SRR653570, SRR653571, SRR653572, SRR653573, SRR653574, SRR653575, SRR653576, SRR653577, SRR653578
9 day-old long-day-grown seedling harvested 10h after light on on the 9th day	SRR653576	10dayOldSeedling	all	AT2G34690	2098	14629985	14632083	12643682	1024	0.54	110.19	SRR653555, SRR653556, SRR653557, SRR653561, SRR653562, SRR653563, SRR653564, SRR653565, SRR653566, SRR653567, SRR653568, SRR653569, SRR653570, SRR653571, SRR653572, SRR653573, SRR653574, SRR653575, SRR653576, SRR653577, SRR653578
9 day-old long-day-grown seedling harvested 10h after light on on the 9th day	SRR653577	10dayOldSeedling	all	AT2G34690	2098	14629985	14632083	9781713	753	0.56	104.74	SRR653555, SRR653556, SRR653557, SRR653561, SRR653562, SRR653563, SRR653564, SRR653565, SRR653566, SRR653567, SRR653568, SRR653569, SRR653570, SRR653571, SRR653572, SRR653573, SRR653574, SRR653575, SRR653576, SRR653577, SRR653578
9 day-old long-day-grown seedling harvested 10h after light on on the 9th day	SRR653578	10dayOldSeedling	all	AT2G34690	2098	14629985	14632083	12201145	1022	0.55	113.96	SRR653555, SRR653556, SRR653557, SRR653561, SRR653562, SRR653563, SRR653564, SRR653565, SRR653566, SRR653567, SRR653568, SRR653569, SRR653570, SRR653571, SRR653572, SRR653573, SRR653574, SRR653575, SRR653576, SRR653577, SRR653578
Leaf of 4-week-old long-day-grown plant	SRR764885	leaf	leaf	AT2G34690	2098	14629985	14632083	50380962	1691	0.48	45.67	SRR764885
10-day-old plate-grown 24-light-grown seedling with mock (cytokinin) treatment	SRR797194	10dayOldSeedling	all	AT2G34690	2098	14629985	14632083	54048815	1056	0.54	26.58	SRR797194, SRR797230, SRR833246
10-day-old plate-grown 24-light-grown seedling with mock (cytokinin) treatment	SRR797230	10dayOldSeedling	all	AT2G34690	2098	14629985	14632083	51421658	2110	0.55	55.83	SRR797194, SRR797230, SRR833246
stage-12 floral bud	SRR800753	FlowerBud	flowerBud	AT2G34690	2098	14629985	14632083	7506384	215	0.56	38.97	SRR800753, SRR800754
stage-12 floral bud	SRR800754	FlowerBud	flowerBud	AT2G34690	2098	14629985	14632083	7063908	231	0.58	44.49	SRR800753, SRR800754
10-day-olde plate-grown 24-light-grown seedling with mock (cytokinin) treatment	SRR833246	10dayOldSeedling	all	AT2G34690	2098	14629985	14632083	57084121	1984	0.54	47.29	SRR797194, SRR797230, SRR833246
Mature pollen	SRR847501	Pollen	all	AT2G34690	2098	14629985	14632083	24133008	549	0.54	30.95	SRR847503, SRR847504, SRR847505, SRR847506
Mature pollen	SRR847502	Pollen	all	AT2G34690	2098	14629985	14632083	22714097	502	0.53	30.07	SRR847503, SRR847504, SRR847505, SRR847506
Aerial part of 3-week-old soil-grown plant	SRR847503	rosettePlusRoot	shoot	AT2G34690	2098	14629985	14632083	19012222	501	0.52	35.85	SRR847501, SRR847502
Aerial part of 3-week-old soil-grown plant	SRR847504	rosettePlusRoot	shoot	AT2G34690	2098	14629985	14632083	17652623	412	0.54	31.75	SRR847501, SRR847502
Aerial part of 3-week-old soil-grown plant	SRR847505	rosettePlusRoot	shoot	AT2G34690	2098	14629985	14632083	14547829	471	0.51	44.05	SRR847501, SRR847502
Aerial part of 3-week-old soil-grown plant	SRR847506	rosettePlusRoot	shoot	AT2G34690	2098	14629985	14632083	14547829	572	0.53	53.49	SRR847501, SRR847502
Leaf of 3-week-old plant	SRR924656	leaf	leaf	AT2G34690	2098	14629985	14632083	39590367	1363	0.55	46.84	SRR924656, SRR925853, SRR925862
Leaf of 2-week-old long-day-grown plant	SRR934391	leaf	leaf	AT2G34690	2098	14629985	14632083	36196662	1640	0.54	61.64	SRR934391
Leaf of 3-week-old long-day-grown plant	SRR942022	leaf	leaf	AT2G34690	2098	14629985	14632083	17975524	546	0.53	41.33	SRR941999, SRR942000, SRR942001, SRR942008, SRR942012, SRR942017, SRR942022, SRR942026, SRR942034
Shoot apical meristem/young leaf from 14-day-old plant grown in simulated sun condition	SRR949956	ShootApexInflorescense	all	AT2G34690	2098	14629985	14632083	4537769	118	0.5	35.38	SRR949956, SRR949965, SRR949988, SRR949989
Shoot apical meristem/young leaf from 14-day-old plant grown in simulated sun condition	SRR949965	ShootApexInflorescense	all	AT2G34690	2098	14629985	14632083	3984129	113	0.46	38.59	SRR949956, SRR949965, SRR949988, SRR949989
Shoot apical meristem/young leaf from 14-day-old plant grown in simulated sun condition	SRR949988	ShootApexInflorescense	all	AT2G34690	2098	14629985	14632083	4955792	99	0.41	27.18	SRR949956, SRR949965, SRR949988, SRR949989
Shoot apical meristem/young leaf from 14-day-old plant grown in simulated sun condition	SRR949989	ShootApexInflorescense	all	AT2G34690	2098	14629985	14632083	4717225	107	0.38	30.86	SRR949956, SRR949965, SRR949988, SRR949989

## Sheet: 9dy long seedling 2h after lite
Title	Record Number	Tissue	Tissue subunit	Locus	bp Length	bp Start site	bp End site	Total number of reads	Reads mapped to locus	rpb	RPKM	Controls
9 day-old long-day-grown seedling harvested 2h after light on on the 9th day	SRR653561	10dayOldSeedling	all	AT2G34690	2098	14629985	14632083	10241986	364	0.55	48.35	SRR653555, SRR653556, SRR653557, SRR653561, SRR653562, SRR653563, SRR653564, SRR653565, SRR653566, SRR653567, SRR653568, SRR653569, SRR653570, SRR653571, SRR653572, SRR653573, SRR653574, SRR653575, SRR653576, SRR653577, SRR653578
9 day-old long-day-grown seedling harvested 2h after light on on the 9th day	SRR653562	10dayOldSeedling	all	AT2G34690	2098	14629985	14632083	15917411	591	0.54	50.52	SRR653555, SRR653556, SRR653557, SRR653561, SRR653562, SRR653563, SRR653564, SRR653565, SRR653566, SRR653567, SRR653568, SRR653569, SRR653570, SRR653571, SRR653572, SRR653573, SRR653574, SRR653575, SRR653576, SRR653577, SRR653578
9 day-old long-day-grown seedling harvested 2h after light on on the 9th day	SRR653563	10dayOldSeedling	all	AT2G34690	2098	14629985	14632083	8824547	332	0.56	51.19	SRR653555, SRR653556, SRR653557, SRR653561, SRR653562, SRR653563, SRR653564, SRR653565, SRR653566, SRR653567, SRR653568, SRR653569, SRR653570, SRR653571, SRR653572, SRR653573, SRR653574, SRR653575, SRR653576, SRR653577, SRR653578
9 day-old long-day-grown seedling harvested 2h after light on on the 9th day	SRR653564	10dayOldSeedling	all	AT2G34690	2098	14629985	14632083	11800058	325	0.56	37.47	SRR653555, SRR653556, SRR653557, SRR653561, SRR653562, SRR653563, SRR653564, SRR653565, SRR653566, SRR653567, SRR653568, SRR653569, SRR653570, SRR653571, SRR653572, SRR653573, SRR653574, SRR653575, SRR653576, SRR653577, SRR653578
9 day-old long-day-grown seedling harvested 2h after light on on the 9th day	SRR653565	10dayOldSeedling	all	AT2G34690	2098	14629985	14632083	11623867	367	0.55	42.96	SRR653555, SRR653556, SRR653557, SRR653561, SRR653562, SRR653563, SRR653564, SRR653565, SRR653566, SRR653567, SRR653568, SRR653569, SRR653570, SRR653571, SRR653572, SRR653573, SRR653574, SRR653575, SRR653576, SRR653577, SRR653578
9 day-old long-day-grown seedling harvested 2h after light on on the 9th day	SRR653566	10dayOldSeedling	all	AT2G34690	2098	14629985	14632083	10246632	355	0.52	47.14	SRR653555, SRR653556, SRR653557, SRR653561, SRR653562, SRR653563, SRR653564, SRR653565, SRR653566, SRR653567, SRR653568, SRR653569, SRR653570, SRR653571, SRR653572, SRR653573, SRR653574, SRR653575, SRR653576, SRR653577, SRR653578
9 day-old long-day-grown seedling harvested 10h after light on on the 9th day	SRR653567	10dayOldSeedling	all	AT2G34690	2098	14629985	14632083	10750893	348	0.52	44.04	SRR653555, SRR653556, SRR653557, SRR653561, SRR653562, SRR653563, SRR653564, SRR653565, SRR653566, SRR653567, SRR653568, SRR653569, SRR653570, SRR653571, SRR653572, SRR653573, SRR653574, SRR653575, SRR653576, SRR653577, SRR653578
9 day-old long-day-grown seedling harvested 10h after light on on the 9th day	SRR653568	10dayOldSeedling	all	AT2G34690	2098	14629985	14632083	9057212	337	0.54	50.62	SRR653555, SRR653556, SRR653557, SRR653561, SRR653562, SRR653563, SRR653564, SRR653565, SRR653566, SRR653567, SRR653568, SRR653569, SRR653570, SRR653571, SRR653572, SRR653573, SRR653574, SRR653575, SRR653576, SRR653577, SRR653578
9 day-old long-day-grown seedling harvested 10h after light on on the 9th day	SRR653569	10dayOldSeedling	all	AT2G34690	2098	14629985	14632083	14316928	484	0.54	45.99	SRR653555, SRR653556, SRR653557, SRR653561, SRR653562, SRR653563, SRR653564, SRR653565, SRR653566, SRR653567, SRR653568, SRR653569, SRR653570, SRR653571, SRR653572, SRR653573, SRR653574, SRR653575, SRR653576, SRR653577, SRR653578
9 day-old long-day-grown seedling harvested 10h after light on on the 9th day	SRR653570	10dayOldSeedling	all	AT2G34690	2098	14629985	14632083	9656892	331	0.54	46.63	SRR653555, SRR653556, SRR653557, SRR653561, SRR653562, SRR653563, SRR653564, SRR653565, SRR653566, SRR653567, SRR653568, SRR653569, SRR653570, SRR653571, SRR653572, SRR653573, SRR653574, SRR653575, SRR653576, SRR653577, SRR653578
9 day-old long-day-grown seedling harvested 10h after light on on the 9th day	SRR653571	10dayOldSeedling	all	AT2G34690	2098	14629985	14632083	10805755	358	0.55	45.08	SRR653555, SRR653556, SRR653557, SRR653561, SRR653562, SRR653563, SRR653564, SRR653565, SRR653566, SRR653567, SRR653568, SRR653569, SRR653570, SRR653571, SRR653572, SRR653573, SRR653574, SRR653575, SRR653576, SRR653577, SRR653578
9 day-old long-day-grown seedling harvested 10h after light on on the 9th day	SRR653572	10dayOldSeedling	all	AT2G34690	2098	14629985	14632083	8849410	281	0.55	43.2	SRR653555, SRR653556, SRR653557, SRR653561, SRR653562, SRR653563, SRR653564, SRR653565, SRR653566, SRR653567, SRR653568, SRR653569, SRR653570, SRR653571, SRR653572, SRR653573, SRR653574, SRR653575, SRR653576, SRR653577, SRR653578
9 day-old long-day-grown seedling harvested 10h after light on on the 9th day	SRR653573	10dayOldSeedling	all	AT2G34690	2098	14629985	14632083	10559600	570	0.55	73.44	SRR653555, SRR653556, SRR653557, SRR653561, SRR653562, SRR653563, SRR653564, SRR653565, SRR653566, SRR653567, SRR653568, SRR653569, SRR653570, SRR653571, SRR653572, SRR653573, SRR653574, SRR653575, SRR653576, SRR653577, SRR653578
9 day-old long-day-grown seedling harvested 10h after light on on the 9th day	SRR653574	10dayOldSeedling	all	AT2G34690	2098	14629985	14632083	11134265	627	0.53	76.62	SRR653555, SRR653556, SRR653557, SRR653561, SRR653562, SRR653563, SRR653564, SRR653565, SRR653566, SRR653567, SRR653568, SRR653569, SRR653570, SRR653571, SRR653572, SRR653573, SRR653574, SRR653575, SRR653576, SRR653577, SRR653578
9 day-old long-day-grown seedling harvested 10h after light on on the 9th day	SRR653575	10dayOldSeedling	all	AT2G34690	2098	14629985	14632083	10916285	590	0.55	73.53	SRR653555, SRR653556, SRR653557, SRR653561, SRR653562, SRR653563, SRR653564, SRR653565, SRR653566, SRR653567, SRR653568, SRR653569, SRR653570, SRR653571, SRR653572, SRR653573, SRR653574, SRR653575, SRR653576, SRR653577, SRR653578
9 day-old long-day-grown seedling harvested 10h after light on on the 9th day	SRR653576	10dayOldSeedling	all	AT2G34690	2098	14629985	14632083	12643682	1024	0.54	110.19	SRR653555, SRR653556, SRR653557, SRR653561, SRR653562, SRR653563, SRR653564, SRR653565, SRR653566, SRR653567, SRR653568, SRR653569, SRR653570, SRR653571, SRR653572, SRR653573, SRR653574, SRR653575, SRR653576, SRR653577, SRR653578
9 day-old long-day-grown seedling harvested 10h after light on on the 9th day	SRR653577	10dayOldSeedling	all	AT2G34690	2098	14629985	14632083	9781713	753	0.56	104.74	SRR653555, SRR653556, SRR653557, SRR653561, SRR653562, SRR653563, SRR653564, SRR653565, SRR653566, SRR653567, SRR653568, SRR653569, SRR653570, SRR653571, SRR653572, SRR653573, SRR653574, SRR653575, SRR653576, SRR653577, SRR653578
9 day-old long-day-grown seedling harvested 10h after light on on the 9th day	SRR653578	10dayOldSeedling	all	AT2G34690	2098	14629985	14632083	12201145	1022	0.55	113.96	SRR653555, SRR653556, SRR653557, SRR653561, SRR653562, SRR653563, SRR653564, SRR653565, SRR653566, SRR653567, SRR653568, SRR653569, SRR653570, SRR653571, SRR653572, SRR653573, SRR653574, SRR653575, SRR653576, SRR653577, SRR653578
							Total	199328281	9059	9.8	1105.67
							mean	1.10738e+07	503.278	0.544444	61.4261
							median	10778324	365.5	0.55	49.435
