# Supplementary material for: Prediction and expression analysis of deleterious nonsynonymous SNPs of Arabidopsis ACD11 gene by combining computational algorithms and molecular docking approach
Source: PLoS Comput Biol. 2022 Jun 16;18(6):e1009539. doi: 10.1371/journal.pcbi.1009539 (PMC9242461; doi:10.1371/journal.pcbi.1009539)
Supplement: S6 Table — (XLSX) [file pcbi.1009539.s015.xlsx]

## Sheet: Developmental_transcriptome_-_K
Title	Record Number	Tissue	Tissue subunit	Locus	bp Length	bp Start site	bp End site	Total number of reads	Reads mapped to locus	rpb	RPKM
Arabidopsis thaliana Heat Treatment 12 hours Replicate 2	SRR3724798	LeafParts	all	AT2G34690	2098	14629985	14632083	16380932	1446	0.46	120.1
Arabidopsis thaliana Heat Treatment 12 hours Replicate 1	SRR3724787	LeafParts	all	AT2G34690	2098	14629985	14632083	16809588	1416	0.51	114.61
Arabidopsis thaliana Leaf, mature	SRR3581681	leaf	leaf	AT2G34690	2098	14629985	14632083	26437263	2109	0.45	108.54
Arabidopsis thaliana Leaf, mature	SRR3581847	leaf	leaf	AT2G34690	2098	14629985	14632083	28419567	2237	0.5	107.09
Arabidopsis thaliana Leaf Vein of the senescent leaf	SRR3581683	LeafParts	veins	AT2G34690	2098	14629985	14632083	27631607	2034	0.45	100.15
Arabidopsis thaliana Heat Treatment 6 hours Replicate 2	SRR3724786	LeafParts	all	AT2G34690	2098	14629985	14632083	14634825	1072	0.43	99.66
Arabidopsis thaliana Heat Treatment 24 hours Replicate 1	SRR3724806	LeafParts	all	AT2G34690	2098	14629985	14632083	16139067	1176	0.51	99.14
Arabidopsis thaliana Wounding Treatment 6 hours Replicate 1	SRR3725493	LeafParts	all	AT2G34690	2098	14629985	14632083	19992544	1438	0.47	97.86
Arabidopsis thaliana Heat Treatment 24 hours Replicate 2	SRR3724814	LeafParts	all	AT2G34690	2098	14629985	14632083	14942736	1054	0.47	95.97
Arabidopsis thaliana Leaf Vein of the mature leaf	SRR3581679	LeafParts	veins	AT2G34690	2098	14629985	14632083	24330029	1679	0.47	93.89
Arabidopsis thaliana Wounding Treatment 24 hours Replicate 1	SRR3725538	LeafParts	all	AT2G34690	2098	14629985	14632083	16752683	1126	0.42	91.45
Arabidopsis thaliana Wounding Treatment 12 hours Replicate 1	SRR3725516	LeafParts	all	AT2G34690	2098	14629985	14632083	19027286	1262	0.45	90.24
Arabidopsis thaliana Leaf Petiole of the mature leaf	SRR3581844	LeafParts	petiole	AT2G34690	2098	14629985	14632083	28702818	1892	0.45	89.68
Arabidopsis thaliana Leaf Vein of the mature leaf	SRR3581845	LeafParts	veins	AT2G34690	2098	14629985	14632083	24281268	1561	0.46	87.47
Arabidopsis thaliana Wounding Treatment 6 hours Replicate 2	SRR3725503	LeafParts	all	AT2G34690	2098	14629985	14632083	16598462	1048	0.45	85.9
Arabidopsis thaliana Flower 1	SRR3581859	Flower	flower	AT2G34690	2098	14629985	14632083	26101059	1632	0.47	85.07
Arabidopsis thaliana Leaf Petiole of the mature leaf	SRR3581678	LeafParts	petiole	AT2G34690	2098	14629985	14632083	23104081	1419	0.45	83.56
Arabidopsis thaliana Seedling Hypocotyl	SRR3581336	youngSeedling	hypocotyl	AT2G34690	2098	14629985	14632083	24416101	1483	0.48	82.64
Arabidopsis thaliana Wounding Treatment 3 hours Replicate 1	SRR3725471	LeafParts	all	AT2G34690	2098	14629985	14632083	15411612	895	0.5	79.01
Arabidopsis thaliana Sepals of the mature flower	SRR3581855	FlowerParts	sepals	AT2G34690	2098	14629985	14632083	27712289	1595	0.48	78.31
Arabidopsis thaliana Germinating seeds 1	SRR3581732	GerminatingSeed	all	AT2G34690	2098	14629985	14632083	37548470	2158	0.4	78.19
Arabidopsis thaliana Germinating seeds 1	SRR3581893	GerminatingSeed	all	AT2G34690	2098	14629985	14632083	48479083	2715	0.4	76.2
Arabidopsis thaliana Wounding Treatment 24 hours Replicate 2	SRR3725550	LeafParts	all	AT2G34690	2098	14629985	14632083	16863035	942	0.44	76
Arabidopsis thaliana Petals of the mature flower	SRR3581854	FlowerParts	petals	AT2G34690	2098	14629985	14632083	26328598	1442	0.48	74.52
Arabidopsis thaliana Senescent internode	SRR3581899	Internode	all	AT2G34690	2098	14629985	14632083	33820866	1836	0.5	73.86
Arabidopsis thaliana Pod of the senescent silique 1	SRR3581897	WholeSilique	silique	AT2G34690	2098	14629985	14632083	29447531	1598	0.46	73.83
Arabidopsis thaliana Flower 1	SRR3581693	Flower	flower	AT2G34690	2098	14629985	14632083	28699725	1557	0.48	73.81
Arabidopsis thaliana Leaf Lamina of the mature leaf	SRR3581680	LeafParts	lamina	AT2G34690	2098	14629985	14632083	27730456	1488	0.48	73.01
Arabidopsis thaliana Pod of the senescent silique 1	SRR3581736	WholeSilique	silique	AT2G34690	2098	14629985	14632083	24774839	1325	0.44	72.76
Arabidopsis thaliana Leaf Vein of the senescent leaf	SRR3581849	LeafParts	veins	AT2G34690	2098	14629985	14632083	31496414	1666	0.49	71.97
Arabidopsis thaliana Leaf Lamina of the mature leaf	SRR3581846	LeafParts	lamina	AT2G34690	2098	14629985	14632083	26604761	1403	0.45	71.75
Arabidopsis thaliana Sepals of the mature flower	SRR3581689	FlowerParts	sepals	AT2G34690	2098	14629985	14632083	24840129	1302	0.47	71.31
Arabidopsis thaliana Flower 2	SRR3581860	Flower	flower	AT2G34690	2098	14629985	14632083	24522542	1262	0.46	70.02
Arabidopsis thaliana Senescent internode	SRR3581738	Internode	all	AT2G34690	2098	14629985	14632083	31063954	1571	0.46	68.81
Arabidopsis thaliana Leaf Petiole of the senescent leaf	SRR3581848	LeafParts	petiole	AT2G34690	2098	14629985	14632083	27567816	1394	0.49	68.8
Arabidopsis thaliana Flower 3	SRR3581861	FlowerDevelopment3	flowerDevelopmentPart3	AT2G34690	2098	14629985	14632083	26302127	1326	0.41	68.59
Arabidopsis thaliana Flower 2	SRR3581694	Flower	flower	AT2G34690	2098	14629985	14632083	22930187	1156	0.49	68.59
Arabidopsis thaliana Seedling Hypocotyl	SRR3581740	youngSeedling	hypocotyl	AT2G34690	2098	14629985	14632083	25634721	1292	0.51	68.57
Arabidopsis thaliana Flower 3	SRR3581695	FlowerDevelopment3	flowerDevelopmentPart3	AT2G34690	2098	14629985	14632083	26706614	1335	0.42	68.01
Arabidopsis thaliana Wounding Treatment 48 hours Replicate 2	SRR3725561	LeafParts	all	AT2G34690	2098	14629985	14632083	15147332	751	0.43	67.46
Arabidopsis thaliana Flowers 9-11	SRR3581699	FlowerDevelopment9-11	flowerDevelopmentPart9	AT2G34690	2098	14629985	14632083	28014618	1384	0.57	67.21
Arabidopsis thaliana Young seeds 5	SRR3581888	Seed1-4	all	AT2G34690	2098	14629985	14632083	29692016	1464	0.38	67.08
Arabidopsis thaliana Petals of the mature flower	SRR3581688	FlowerParts	petals	AT2G34690	2098	14629985	14632083	24299126	1192	0.51	66.74
Arabidopsis thaliana Wounding Treatment 1 hour Replicate 1	SRR3725446	LeafParts	all	AT2G34690	2098	14629985	14632083	15557944	743	0.47	64.98
Arabidopsis thaliana Young seeds 4	SRR3581887	Seed5-7	all	AT2G34690	2098	14629985	14632083	33047842	1576	0.46	64.88
Arabidopsis thaliana Seedling Root	SRR3581347	youngSeedling	root	AT2G34690	2098	14629985	14632083	24534514	1162	0.44	64.44
Arabidopsis thaliana Wounding Treatment 12 hours Replicate 2	SRR3725527	LeafParts	all	AT2G34690	2098	14629985	14632083	17351910	818	0.47	64.14
Arabidopsis thaliana Root	SRR3581356	15dayOldSeedling	root	AT2G34690	2098	14629985	14632083	26520999	1247	0.46	63.97
Arabidopsis thaliana Young seeds 5	SRR3581726	Seed1-4	all	AT2G34690	2098	14629985	14632083	28691694	1346	0.44	63.83
Arabidopsis thaliana Flowers 9-11	SRR3581865	FlowerDevelopment9-11	flowerDevelopmentPart9	AT2G34690	2098	14629985	14632083	27890271	1292	0.54	63.03
Arabidopsis thaliana Root	SRR3581836	15dayOldSeedling	root	AT2G34690	2098	14629985	14632083	25281241	1161	0.51	62.48
Arabidopsis thaliana Leaf Petiole of the senescent leaf	SRR3581682	LeafParts	petiole	AT2G34690	2098	14629985	14632083	24944249	1129	0.5	61.58
Arabidopsis thaliana Young seeds 2	SRR3581885	Seed8+	all	AT2G34690	2098	14629985	14632083	26871995	1216	0.43	61.57
Arabidopsis thaliana Heat Treatment 3 hours Replicate 2	SRR3724782	LeafParts	all	AT2G34690	2098	14629985	14632083	12400117	555	0.49	60.89
Arabidopsis thaliana Young seeds 1	SRR3581719	Seed8+	all	AT2G34690	2098	14629985	14632083	28045149	1232	0.46	59.77
Arabidopsis thaliana Leaf Lamina, intermediate 2	SRR3581676	LeafParts	lamina	AT2G34690	2098	14629985	14632083	25790353	1131	0.48	59.66
Arabidopsis thaliana Internode	SRR3581705	Internode	all	AT2G34690	2098	14629985	14632083	24803475	1078	0.45	59.13
Arabidopsis thaliana Leaf Petiole, intermediate 2	SRR3581841	LeafParts	petiole	AT2G34690	2098	14629985	14632083	24977332	1083	0.46	58.99
Arabidopsis thaliana Young seeds 3	SRR3581886	Seed5-7	all	AT2G34690	2098	14629985	14632083	30262908	1300	0.41	58.44
Arabidopsis thaliana Germinating seeds 2	SRR3581733	GerminatingSeed	all	AT2G34690	2098	14629985	14632083	26673727	1145	0.44	58.4
Arabidopsis thaliana Wounding Treatment 3 hours Replicate 2	SRR3725482	LeafParts	all	AT2G34690	2098	14629985	14632083	14562665	624	0.45	58.3
Arabidopsis thaliana Flower 4	SRR3581696	FlowerDevelopment4	flowerDevelopmentPart4	AT2G34690	2098	14629985	14632083	23475960	1005	0.44	58.24
Arabidopsis thaliana Internode	SRR3581871	Internode	all	AT2G34690	2098	14629985	14632083	24067897	1008	0.47	56.98
Arabidopsis thaliana Carpel of 6th and 7th flowers	SRR3581730	FlowerParts	carpels	AT2G34690	2098	14629985	14632083	32902802	1367	0.44	56.53
Arabidopsis thaliana Ovules from 6th and 7th flowers	SRR3581727	StigmaAndOvaries	Ovary_tissue	AT2G34690	2098	14629985	14632083	27175344	1123	0.48	56.22
Arabidopsis thaliana Heat Treatment 6 hours Replicate 1	SRR3724785	LeafParts	all	AT2G34690	2098	14629985	14632083	14375884	591	0.51	55.93
Arabidopsis thaliana Ovules from 6th and 7th flowers	SRR3581889	StigmaAndOvaries	Ovary_tissue	AT2G34690	2098	14629985	14632083	27509175	1124	0.48	55.59
Arabidopsis thaliana Young seeds 3	SRR3581721	Seed5-7	all	AT2G34690	2098	14629985	14632083	29325971	1197	0.43	55.53
Arabidopsis thaliana Young seeds 2	SRR3581720	Seed8+	all	AT2G34690	2098	14629985	14632083	26162316	1056	0.43	54.92
Arabidopsis thaliana Carpels of the young flower	SRR3581690	FlowerParts	carpels	AT2G34690	2098	14629985	14632083	27107480	1094	0.46	54.91
Arabidopsis thaliana Carpels of the mature flower (before pollination)	SRR3581851	FlowerParts	carpels	AT2G34690	2098	14629985	14632083	27380567	1100	0.52	54.66
Arabidopsis thaliana Germinating seeds 2	SRR3581894	GerminatingSeed	all	AT2G34690	2098	14629985	14632083	41118826	1628	0.43	53.87
Arabidopsis thaliana Flower 4	SRR3581862	FlowerDevelopment4	flowerDevelopmentPart4	AT2G34690	2098	14629985	14632083	24940541	975	0.49	53.19
Arabidopsis thaliana Carpel of 6th and 7th flowers	SRR3581891	FlowerParts	carpels	AT2G34690	2098	14629985	14632083	26385752	1029	0.46	53.06
Arabidopsis thaliana Root Apex	SRR3581835	RootTip	all	AT2G34690	2098	14629985	14632083	25255784	983	0.43	52.95
Arabidopsis thaliana Flowers 6-8	SRR3581698	FlowerDevelopment6-8	flowerDevelopmentPart6	AT2G34690	2098	14629985	14632083	25097184	972	0.41	52.69
Arabidopsis thaliana Cold Treatment 1 hour Replicate 1	SRR3724649	LeafParts	all	AT2G34690	2098	14629985	14632083	40986056	1587	0.48	52.68
Arabidopsis thaliana Stamen filaments of the mature flower	SRR3581853	Stamen	filament	AT2G34690	2098	14629985	14632083	34931944	1351	0.52	52.62
Arabidopsis thaliana Stigmatic tissue	SRR3581728	StigmaAndOvaries	Stigma_tissue	AT2G34690	2098	14629985	14632083	32757267	1264	0.49	52.5
Arabidopsis thaliana Pod of the silique 1	SRR3581707	WholeSilique	silique	AT2G34690	2098	14629985	14632083	35628361	1359	0.43	51.9
Arabidopsis thaliana Flowers 6-8	SRR3581864	FlowerDevelopment6-8	flowerDevelopmentPart6	AT2G34690	2098	14629985	14632083	23629111	897	0.44	51.65
Arabidopsis thaliana Leaf Vein, intermediate 2	SRR3581672	LeafParts	veins	AT2G34690	2098	14629985	14632083	27656275	1049	0.45	51.61
Arabidopsis thaliana Leaf Petiole, intermediate 2	SRR3581639	LeafParts	petiole	AT2G34690	2098	14629985	14632083	26728235	1013	0.44	51.56
Arabidopsis thaliana Heat Treatment 1 hour Replicate 2	SRR3724774	LeafParts	all	AT2G34690	2098	14629985	14632083	13341635	505	0.46	51.5
Arabidopsis thaliana Seedling Root	SRR3581834	youngSeedling	root	AT2G34690	2098	14629985	14632083	26221759	990	0.49	51.37
Arabidopsis thaliana Young seeds 1	SRR3581884	Seed8+	all	AT2G34690	2098	14629985	14632083	30130352	1135	0.45	51.25
Arabidopsis thaliana Stigmatic tissue	SRR3581890	StigmaAndOvaries	Stigma_tissue	AT2G34690	2098	14629985	14632083	30997938	1165	0.46	51.13
Arabidopsis thaliana Flowers 12-14	SRR3581700	FlowerDevelopment12-14	flowerDevelopmentPart12	AT2G34690	2098	14629985	14632083	27964107	1048	0.43	50.99
Arabidopsis thaliana Young seeds 4	SRR3581724	Seed5-7	all	AT2G34690	2098	14629985	14632083	29368794	1097	0.46	50.82
Arabidopsis thaliana Cold Treatment 6 hours Replicate 1	SRR3724663	LeafParts	all	AT2G34690	2098	14629985	14632083	26211190	972	0.43	50.45
Arabidopsis thaliana Flower 5	SRR3581697	FlowerDevelopment5	flowerDevelopmentPart5	AT2G34690	2098	14629985	14632083	24910430	917	0.42	50.08
Arabidopsis thaliana Carpels of the mature flower (before pollination)	SRR3581685	FlowerParts	carpels	AT2G34690	2098	14629985	14632083	24976435	918	0.49	50.01
Arabidopsis thaliana Carpels of the young flower	SRR3581856	FlowerParts	carpels	AT2G34690	2098	14629985	14632083	28462107	1042	0.45	49.81
Arabidopsis thaliana Flowers 19 and following	SRR3581702	FlowerDevelopment19	flowerDevelopmentPart19	AT2G34690	2098	14629985	14632083	26301511	943	0.43	48.78
Arabidopsis thaliana Flower 5	SRR3581863	FlowerDevelopment5	flowerDevelopmentPart5	AT2G34690	2098	14629985	14632083	27812173	987	0.45	48.28
Arabidopsis thaliana Stamen filaments of the mature flower	SRR3581687	Stamen	filament	AT2G34690	2098	14629985	14632083	31363775	1111	0.54	48.19
Arabidopsis thaliana Leaf Vein, intermediate 2	SRR3581842	LeafParts	veins	AT2G34690	2098	14629985	14632083	23473731	831	0.5	48.16
Arabidopsis thaliana Flowers 15-18	SRR3581867	FlowerDevelopment15-18	flowerDevelopmentPart15	AT2G34690	2098	14629985	14632083	23920075	840	0.45	47.78
Arabidopsis thaliana Heat Treatment 1 hour Replicate 1	SRR3724768	LeafParts	all	AT2G34690	2098	14629985	14632083	13676907	475	0.48	47.25
Arabidopsis thaliana Silique 2	SRR3581874	Silique1-5	all	AT2G34690	2098	14629985	14632083	42315008	1461	0.46	46.98
Arabidopsis thaliana Silique 4	SRR3581711	Silique1-5	all	AT2G34690	2098	14629985	14632083	34507004	1186	0.44	46.76
Arabidopsis thaliana Leaf Lamina, intermediate 2	SRR3581843	LeafParts	lamina	AT2G34690	2098	14629985	14632083	25091894	858	0.48	46.52
Arabidopsis thaliana Root Apex	SRR3581352	RootTip	all	AT2G34690	2098	14629985	14632083	25732016	864	0.46	45.68
Arabidopsis thaliana Cold Treatment 3 hours Replicate 1	SRR3724651	LeafParts	all	AT2G34690	2098	14629985	14632083	28152120	944	0.47	45.62
Arabidopsis thaliana Silique 2	SRR3581708	Silique1-5	all	AT2G34690	2098	14629985	14632083	34861716	1151	0.47	44.92
Arabidopsis thaliana Seeds 7	SRR3581881	Seed1-4	all	AT2G34690	2098	14629985	14632083	38167977	1238	0.49	44.13
Arabidopsis thaliana Flowers 19 and following	SRR3581868	FlowerDevelopment19	flowerDevelopmentPart19	AT2G34690	2098	14629985	14632083	26920107	868	0.42	43.87
Arabidopsis thaliana Wounding Treatment 1 hour Replicate 2	SRR3725458	LeafParts	all	AT2G34690	2098	14629985	14632083	15050156	483	0.47	43.66
Arabidopsis thaliana Axis of the inflorescence	SRR3581870	ShootApexInflorescense	all	AT2G34690	2098	14629985	14632083	23648130	747	0.44	42.98
Arabidopsis thaliana Seedling Meristem	SRR3581831	ShootApexInflorescense	all	AT2G34690	2098	14629985	14632083	56162722	1769	0.51	42.85
Arabidopsis thaliana Germinating seeds 3	SRR3581734	GerminatingSeed	all	AT2G34690	2098	14629985	14632083	27717575	868	0.47	42.61
Arabidopsis thaliana Sepals of the young flower	SRR3581858	FlowerParts	sepals	AT2G34690	2098	14629985	14632083	24481696	766	0.5	42.57
Arabidopsis thaliana Sepals of the young flower	SRR3581692	FlowerParts	sepals	AT2G34690	2098	14629985	14632083	26634565	831	0.51	42.45
Arabidopsis thaliana Flowers 12-14	SRR3581866	FlowerDevelopment12-14	flowerDevelopmentPart12	AT2G34690	2098	14629985	14632083	25993357	801	0.46	41.93
Arabidopsis thaliana Cold Treatment 3 hours Replicate 2	SRR3724652	LeafParts	all	AT2G34690	2098	14629985	14632083	31958404	984	0.46	41.89
Arabidopsis thaliana Heat Treatment 3 hours Replicate 1	SRR3724778	LeafParts	all	AT2G34690	2098	14629985	14632083	15624490	479	0.4	41.71
Arabidopsis thaliana Pod of the silique 1	SRR3581873	WholeSilique	silique	AT2G34690	2098	14629985	14632083	37787924	1146	0.47	41.26
Arabidopsis thaliana Silique 6	SRR3581714	Silique6-10	all	AT2G34690	2098	14629985	14632083	33582097	1009	0.44	40.88
Arabidopsis thaliana Seedling Cotyledons	SRR3581833	youngSeedling	cotyledon	AT2G34690	2098	14629985	14632083	25468538	753	0.5	40.23
Arabidopsis thaliana Silique 4	SRR3581877	Silique1-5	all	AT2G34690	2098	14629985	14632083	32752222	951	0.44	39.51
Arabidopsis thaliana Seeds 7	SRR3581715	Seed1-4	all	AT2G34690	2098	14629985	14632083	41781463	1211	0.48	39.43
Arabidopsis thaliana Pod of the silique 3	SRR3581710	WholeSilique	silique	AT2G34690	2098	14629985	14632083	39198836	1134	0.46	39.36
Arabidopsis thaliana Axis of the inflorescence	SRR3581704	ShootApexInflorescense	all	AT2G34690	2098	14629985	14632083	24955209	720	0.43	39.25
Arabidopsis thaliana Seedling Cotyledons	SRR3581345	youngSeedling	cotyledon	AT2G34690	2098	14629985	14632083	25292910	729	0.49	39.21
Arabidopsis thaliana Pedicel	SRR3581703	Flower	receptacle	AT2G34690	2098	14629985	14632083	24856659	710	0.44	38.86
Arabidopsis thaliana Cold Treatment 6 hours Replicate 2	SRR3724668	LeafParts	all	AT2G34690	2098	14629985	14632083	30249969	861	0.48	38.72
Arabidopsis thaliana Pedicel	SRR3581869	Flower	receptacle	AT2G34690	2098	14629985	14632083	33610537	944	0.44	38.21
Arabidopsis thaliana Germinating seeds 3	SRR3581895	GerminatingSeed	all	AT2G34690	2098	14629985	14632083	33224602	923	0.45	37.8
Arabidopsis thaliana Leaf Lamina of the young leaf	SRR3581388	LeafParts	lamina	AT2G34690	2098	14629985	14632083	24120483	664	0.5	37.45
Arabidopsis thaliana Cold Treatment 24 hours Replicate 2	SRR3724741	LeafParts	all	AT2G34690	2098	14629985	14632083	56914490	1566	0.49	37.44
Arabidopsis thaliana Cold Treatment 12 hours Replicate 1	SRR3724737	LeafParts	all	AT2G34690	2098	14629985	14632083	36857670	1008	0.4	37.21
Arabidopsis thaliana Seeds 3	SRR3581709	Seed5-7	all	AT2G34690	2098	14629985	14632083	35577557	959	0.47	36.67
Arabidopsis thaliana Pod of the silique 3	SRR3581876	WholeSilique	silique	AT2G34690	2098	14629985	14632083	42213450	1132	0.46	36.48
Arabidopsis thaliana Seeds 5	SRR3581878	Seed5-7	all	AT2G34690	2098	14629985	14632083	38743274	1028	0.47	36.1
Arabidopsis thaliana Cold Treatment 24 hours Replicate 1	SRR3724739	LeafParts	all	AT2G34690	2098	14629985	14632083	46720327	1230	0.47	35.82
Arabidopsis thaliana Cold Treatment 1 hour Replicate 2	SRR3724650	LeafParts	all	AT2G34690	2098	14629985	14632083	38739023	1018	0.49	35.75
Arabidopsis thaliana Silique 6	SRR3581880	Silique6-10	all	AT2G34690	2098	14629985	14632083	37913237	994	0.46	35.67
Arabidopsis thaliana Leaf Lamina of the young leaf	SRR3581838	LeafParts	lamina	AT2G34690	2098	14629985	14632083	29502586	772	0.45	35.6
Arabidopsis thaliana Pod of the silique 5	SRR3581713	WholeSilique	silique	AT2G34690	2098	14629985	14632083	32761627	853	0.5	35.42
Anthers of the mature flower (F.AN.ad)	SRR3581852	Stamen	anthers	AT2G34690	2098	14629985	14632083	24049129	616	0.44	34.85
Arabidopsis thaliana Leaf Lamina, intermediate 1	SRR3581591	LeafParts	lamina	AT2G34690	2098	14629985	14632083	34372243	878	0.46	34.75
Arabidopsis thaliana Seeds 5	SRR3581712	Seed5-7	all	AT2G34690	2098	14629985	14632083	38727212	980	0.44	34.43
Arabidopsis thaliana Seeds 1	SRR3581872	Seed8+	all	AT2G34690	2098	14629985	14632083	36316453	916	0.5	34.32
Arabidopsis thaliana Flowers 15-18	SRR3581701	FlowerDevelopment15-18	flowerDevelopmentPart15	AT2G34690	2098	14629985	14632083	34813777	878	0.48	34.31
Arabidopsis thaliana Pod of the silique 5	SRR3581879	WholeSilique	silique	AT2G34690	2098	14629985	14632083	34607498	871	0.48	34.24
Arabidopsis thaliana Leaf Lamina, intermediate 1	SRR3581840	LeafParts	lamina	AT2G34690	2098	14629985	14632083	23861838	596	0.45	33.98
Arabidopsis thaliana Leaf Petiole, intermediate 1	SRR3581499	LeafParts	petiole	AT2G34690	2098	14629985	14632083	25504210	637	0.48	33.98
Arabidopsis thaliana Pod of the silique 7	SRR3581716	WholeSilique	silique	AT2G34690	2098	14629985	14632083	33847589	845	0.43	33.97
Arabidopsis thaliana Anthers of the young flower	SRR3581857	Stamen	anthers	AT2G34690	2098	14629985	14632083	33456560	832	0.49	33.83
Arabidopsis thaliana Silique 8	SRR3581717	Silique6-10	all	AT2G34690	2098	14629985	14632083	37024502	903	0.45	33.18
Arabidopsis thaliana Anthers of the young flower	SRR3581691	Stamen	anthers	AT2G34690	2098	14629985	14632083	33172562	755	0.46	30.97
RNA-Seq of Arabidopsis pollen uncovers novel transcription and alternative splicing	SRR847501	Pollen	all	AT2G34690	2098	14629985	14632083	24133008	549	0.54	30.95
RNA-Seq of Arabidopsis pollen uncovers novel transcription and alternative splicing	SRR847502	Pollen	all	AT2G34690	2098	14629985	14632083	22714097	502	0.53	30.07
Arabidopsis thaliana Silique 8	SRR3581883	Silique6-10	all	AT2G34690	2098	14629985	14632083	38597480	815	0.45	28.73
Arabidopsis thaliana Seeds 1	SRR3581706	Seed8+	all	AT2G34690	2098	14629985	14632083	39864995	840	0.51	28.67
Arabidopsis thaliana Leaf Petiole, intermediate 1	SRR3581839	LeafParts	petiole	AT2G34690	2098	14629985	14632083	25709347	539	0.49	28.52
Arabidopsis thaliana Opened Anthers	SRR3581684	Stamen	anthers	AT2G34690	2098	14629985	14632083	23673665	486	0.53	27.93
Arabidopsis thaliana Leaf Petiole of the young leaf	SRR3581383	LeafParts	petiole	AT2G34690	2098	14629985	14632083	38460577	761	0.46	26.92
Arabidopsis thaliana Dry Seeds	SRR3581731	Seed8+	all	AT2G34690	2098	14629985	14632083	27845864	546	0.48	26.68
Arabidopsis thaliana Seeds from the senescent silique 1	SRR3581896	Seed8+	all	AT2G34690	2098	14629985	14632083	36088816	699	0.44	26.35
Arabidopsis thaliana Leaf Petiole of the young leaf	SRR3581837	LeafParts	petiole	AT2G34690	2098	14629985	14632083	35961155	691	0.5	26.14
Arabidopsis thaliana Pod of the silique 7	SRR3581882	WholeSilique	silique	AT2G34690	2098	14629985	14632083	30923021	591	0.45	26
Arabidopsis thaliana Senescent silique 2	SRR3581737	Silique1-5	all	AT2G34690	2098	14629985	14632083	27981806	528	0.42	25.67
Arabidopsis thaliana Opened Anthers	SRR3581850	Stamen	anthers	AT2G34690	2098	14629985	14632083	28863066	533	0.5	25.12
Arabidopsis thaliana Senescent silique 2	SRR3581898	Silique1-5	all	AT2G34690	2098	14629985	14632083	29627136	542	0.44	24.89
Arabidopsis thaliana Anthers of the mature flower (before opening)	SRR3581686	Stamen	anthers	AT2G34690	2098	14629985	14632083	23975035	420	0.44	23.83
Arabidopsis thaliana Dry Seeds	SRR3581892	Seed8+	all	AT2G34690	2098	14629985	14632083	29133506	495	0.5	23.12
Arabidopsis thaliana Seedling Meristem	SRR3581346	ShootApexInflorescense	all	AT2G34690	2098	14629985	14632083	58953949	941	0.46	21.72
Arabidopsis thaliana Seeds 3	SRR3581875	Seed5-7	all	AT2G34690	2098	14629985	14632083	54392355	782	0.51	19.56
Arabidopsis thaliana Seeds from the senescent silique 1	SRR3581735	Seed8+	all	AT2G34690	2098	14629985	14632083	64890506	834	0.44	17.49
