# Supplementary material for: Prediction and expression analysis of deleterious nonsynonymous SNPs of Arabidopsis ACD11 gene by combining computational algorithms and molecular docking approach
Source: PLoS Comput Biol. 2022 Jun 16;18(6):e1009539. doi: 10.1371/journal.pcbi.1009539 (PMC9242461; doi:10.1371/journal.pcbi.1009539)
Supplement: S7 Table — (XLSX) [file pcbi.1009539.s016.xlsx]

## Sheet: Transformed by JSON-CSV.CO
name	value
Lindsey_1-19_torpedo-basal_Rep4_ATH1	561.06
Lindsey_1-20_torpedo-basal_Rep5_ATH1	125.42
Lindsey_1-21_torpedo-basal_Rep6_ATH1	352.79
ATGE_CTRL_7	317
Lindsey_1-22_torpedo-apical_Rep4_ATH1	561.91
Lindsey_1-23_torpedo-apical_Rep5_ATH1	285.88
Lindsey_1-24_torpedo-apical_Rep6_ATH1	633.73
Lindsey_1-13_torpedo-cotyledon_Rep1_ATH1	5647.1
Lindsey_1-15_torpedo-cotyledon_Rep2_ATH1	462.3
Lindsey_1-17_torpedo-cotyledon_Rep3_ATH1	195.9
Lindsey_1-14_torpedo-root_Rep1_ATH1	22.1
Lindsey_1-16_torpedo-root_Rep2_ATH1	109.3
Lindsey_1-18_torpedo-root_Rep3_ATH1	47.2
Lindsey_1-25_torpedo-meristem_Rep1_ATH1	115.92
Lindsey_1-26_torpedo-meristem_Rep2_ATH1	159.87
Lindsey_1-27_torpedo-meristem_Rep3_ATH1	388.04
Lindsey_1-7_heart-stage-cotyledon_Rep1_ATH1	864.5
Lindsey_1-8_heart-stage-cotyledon_Rep2_ATH1	10.9
Lindsey_1-9_heart-stage-cotyledon_Rep3_ATH1	13.3
Lindsey_1-10_heart-stage-root_Rep1_ATH1	372.6
Lindsey_1-11_heart-stage-root_Rep2_ATH1	776.3
Lindsey_1-12_heart-stage-root_Rep3_ATH1	1087.8
Lindsey_1-1_globular-apical_Rep1_ATH1	531.7
Lindsey_1-2_globular-apical_Rep2_ATH1	600
Lindsey_1-3_globular-apical_Rep3_ATH1	784
Lindsey_1-4_globular-basal_Rep1_ATH1	24.7
Lindsey_1-5_globular-basal_Rep2_ATH1	682.1
Lindsey_1-6_globular-basal_Rep3_ATH1	106.9
