# Supplementary material for: Prediction and expression analysis of deleterious nonsynonymous SNPs of Arabidopsis ACD11 gene by combining computational algorithms and molecular docking approach
Source: PLoS Comput Biol. 2022 Jun 16;18(6):e1009539. doi: 10.1371/journal.pcbi.1009539 (PMC9242461; doi:10.1371/journal.pcbi.1009539)
Supplement: S8 Table — (XLSX) [file pcbi.1009539.s017.xlsx]

## Sheet: Transformed by Data.Page
name	value
841-JO	280.035
842-JO	291.322
ATGE_CTRL_7	317
872-JO	657.219
873-JO	766.818
839-JO	368.199
840-JO	307.825
874-JO	600.592
875-JO	603.477
