# Supplementary material for: Prediction and expression analysis of deleterious nonsynonymous SNPs of Arabidopsis ACD11 gene by combining computational algorithms and molecular docking approach
Source: PLoS Comput Biol. 2022 Jun 16;18(6):e1009539. doi: 10.1371/journal.pcbi.1009539 (PMC9242461; doi:10.1371/journal.pcbi.1009539)
Supplement: S9 Table — (XLSX) [file pcbi.1009539.s018.xlsx]

## Sheet: Transformed by JSON-CSV.CO
Name	Value
Dubos_A-3-6kx_Rep1	613.9
Dubos_A-3-6kx_Rep2	573.6
Dubos_A-3-6kx_Rep3	621.9
ATGE_CTRL_7	317
Dubos_A-4-6kc_Rep1	634.9
Dubos_A-4-6kc_Rep2	692.9
Dubos_A-4-6kc_Rep3	722.6
Dubos_A-5-5kx_Rep1	533.6
Dubos_A-5-5kx_Rep2	646.6
Dubos_A-5-5kx_Rep3	571.9
Dubos_A-6-5kc_Rep1	931.6
Dubos_A-6-5kc_Rep2	832.1
Dubos_A-6-5kc_Rep3	835.5
Dubos_A-1-wtx_Rep1	629.9
Dubos_A-1-wtx_Rep2	622.8
Dubos_A-1-wtx_Rep3	572.2
Dubos_A-2-wtc_Rep1	740.8
Dubos_A-2-wtc_Rep2	836.1
Dubos_A-2-wtc_Rep3	920.4
Dubos_A-10-wth_Rep1	951.3
Dubos_A-10-wth_Rep2	998.7
Dubos_A-10-wth_Rep3	1016.5
Dubos_A-7-wlh_Rep1	398.1
Dubos_A-7-wlh_Rep2	452.5
Dubos_A-7-wlh_Rep3	446.3
Dubos_A-8-aih_Rep1	505.7
Dubos_A-8-aih_Rep2	466.3
Dubos_A-8-aih_Rep3	463.6
Dubos_A-9-aah_Rep1	395
Dubos_A-9-aah_Rep2	428.2
Dubos_A-9-aah_Rep3	369.6
Dubos_A-11-mxh_Rep1	711.7
Dubos_A-11-mxh_Rep2	706
Dubos_A-11-mxh_Rep3	736.9
Dubos_A-12-arh_Rep1	733.8
Dubos_A-12-arh_Rep2	810.1
Dubos_A-12-arh_Rep3	720.7
