# Supplementary material for: Prediction and expression analysis of deleterious nonsynonymous SNPs of Arabidopsis ACD11 gene by combining computational algorithms and molecular docking approach
Source: PLoS Comput Biol. 2022 Jun 16;18(6):e1009539. doi: 10.1371/journal.pcbi.1009539 (PMC9242461; doi:10.1371/journal.pcbi.1009539)
Supplement: S10 Table — (XLSX) [file pcbi.1009539.s019.xlsx]

## Sheet: Transformed by JSON-CSV.CO
name	value
GSM67084	395.124
GSM67086	231.353
GSM67087	230.829
ATGE_CTRL_7	317
GSM67078	669.747
GSM67079	671.487
GSM67080	567.736
GSM67081	628.092
