# Supplementary material for: Prediction and expression analysis of deleterious nonsynonymous SNPs of Arabidopsis ACD11 gene by combining computational algorithms and molecular docking approach
Source: PLoS Comput Biol. 2022 Jun 16;18(6):e1009539. doi: 10.1371/journal.pcbi.1009539 (PMC9242461; doi:10.1371/journal.pcbi.1009539)
Supplement: S11 Table — (XLSX) [file pcbi.1009539.s020.xlsx]

## Sheet: Transformed by Data.Page
name	value
Honys_UNM1_SLD	535.8
Honys_UNM2_SLD	604.1
ATGE_CTRL_7	317
Honys_BCP1_SLD	526.1
Honys_BCP2_SLD	556.6
Honys_TCP1_SLD	802.9
Honys_TCP2_SLD	848.9
Honys_MPG1_SLD	1169.1
