# Supplementary material for: Prediction and expression analysis of deleterious nonsynonymous SNPs of Arabidopsis ACD11 gene by combining computational algorithms and molecular docking approach
Source: PLoS Comput Biol. 2022 Jun 16;18(6):e1009539. doi: 10.1371/journal.pcbi.1009539 (PMC9242461; doi:10.1371/journal.pcbi.1009539)
Supplement: S12 Table — (XLSX) [file pcbi.1009539.s021.xlsx]

## Sheet: Transformed by JSON-CSV.CO
name	value
AtGen_6_0011	278.22
AtGen_6_0012	290.35
AtGen_6_0021	422.86
AtGen_6_0022	464.91
AtGen_6_0111	294.69
AtGen_6_0112	269.39
AtGen_6_0121	530.79
AtGen_6_0122	448.95
AtGen_6_0211	312.03
AtGen_6_0212	360.31
AtGen_6_0221	467.78
AtGen_6_0222	467.78
AtGen_6_0311	378.6
AtGen_6_0312	373.93
AtGen_6_0321	531.19
AtGen_6_0322	573.27
AtGen_6_0411	333.6
AtGen_6_0412	345.99
AtGen_6_0421	524.64
AtGen_6_0422	575.78
AtGen_6_0511	247.42
AtGen_6_0512	298.05
AtGen_6_0521	426.45
AtGen_6_0522	492.89
AtGen_6_0611	330.19
AtGen_6_0612	306.26
AtGen_6_0621	503.32
AtGen_6_0622	487.86
AtGen_6_0711	329.31
AtGen_6_0712	341.15
AtGen_6_0721	419
AtGen_6_0722	467.53
AtGen_6_0811	358.62
AtGen_6_0812	329.41
AtGen_6_0821	444.53
AtGen_6_0822	560.18
AtGen_6_1111	331.68
AtGen_6_1112	315.91
AtGen_6_1121	500.84
AtGen_6_1122	509.28
AtGen_6_1211	224.53
AtGen_6_1212	286.52
AtGen_6_1221	481.01
AtGen_6_1222	492.73
AtGen_6_1311	254.32
AtGen_6_1312	267.48
AtGen_6_1321	452.86
AtGen_6_1322	299.64
AtGen_6_1411	251.25
AtGen_6_1412	246.01
AtGen_6_1421	412.76
AtGen_6_1422	447.86
AtGen_6_1511	241.04
AtGen_6_1512	237.8
AtGen_6_1521	403.92
AtGen_6_1522	431.21
AtGen_6_1611	239.31
AtGen_6_1612	242.51
AtGen_6_1621	329.69
AtGen_6_1622	288.42
AtGen_6_2111	290.7
AtGen_6_2112	332.69
AtGen_6_2121	386.72
AtGen_6_2122	406.15
AtGen_6_2211	325.44
AtGen_6_2212	332.17
AtGen_6_2221	420.44
AtGen_6_2222	440.77
AtGen_6_2311	351.21
AtGen_6_2312	405.27
AtGen_6_2321	406.84
AtGen_6_2322	456.4
AtGen_6_2411	438.32
AtGen_6_2412	387.76
AtGen_6_2421	495.75
AtGen_6_2422	499.4
AtGen_6_2511	412.51
AtGen_6_2512	407.83
AtGen_6_2521	549.34
AtGen_6_2522	432.98
AtGen_6_2611	481.98
AtGen_6_2612	515.9
AtGen_6_2621	480.03
AtGen_6_2622	546.38
AtGen_6_3111	324.18
AtGen_6_3112	362.4
AtGen_6_3121	548.64
AtGen_6_3122	423.32
AtGen_6_3211	415.59
AtGen_6_3212	297.96
AtGen_6_3221	410.29
AtGen_6_3222	431.03
AtGen_6_3311	345.13
AtGen_6_3312	364.62
AtGen_6_3321	290.43
AtGen_6_3322	284.59
AtGen_6_3411	291.79
AtGen_6_3412	312.4
AtGen_6_3421	238.71
AtGen_6_3422	243.89
AtGen_6_3511	325.72
AtGen_6_3512	286.57
AtGen_6_3521	324.49
AtGen_6_3522	334.58
AtGen_6_3611	325.87
AtGen_6_3612	296.84
AtGen_6_3621	315.75
AtGen_6_3622	367.12
AtGen_6_4111	265.81
AtGen_6_4112	227.44
AtGen_6_4121	360.2
AtGen_6_4122	391.56
AtGen_6_4211	269.03
AtGen_6_4212	275.09
AtGen_6_4221	414.08
AtGen_6_4222	400.6
AtGen_6_4311	276.23
AtGen_6_4312	301.04
AtGen_6_4321	383.33
AtGen_6_4322	486.09
AtGen_6_4411	400.82
AtGen_6_4412	396.45
AtGen_6_4421	555.33
AtGen_6_4422	575.4
AtGen_6_4511	263.7
AtGen_6_4512	301.37
AtGen_6_4521	509.71
AtGen_6_4522	395.59
AtGen_6_4611	363.99
AtGen_6_4612	345.25
AtGen_6_4621	434.14
AtGen_6_4622	526.24
AtGen_6_4711	274.67
AtGen_6_4712	297.45
AtGen_6_4721	584.88
AtGen_6_4722	479.33
AtGen_6_5111	404.66
AtGen_6_5112	335.07
AtGen_6_5121	486.48
AtGen_6_5122	471.53
AtGen_6_5211	311.73
AtGen_6_5212	341.2
AtGen_6_5221	487.46
AtGen_6_5222	441.96
AtGen_6_5311	311.35
AtGen_6_5312	324.28
AtGen_6_5321	575.98
AtGen_6_5322	576.52
AtGen_6_5411	387.62
AtGen_6_5412	358.69
AtGen_6_5421	447.63
AtGen_6_5422	564.98
AtGen_6_5511	301.33
AtGen_6_5512	298.17
AtGen_6_5521	458.06
AtGen_6_5522	498.54
AtGen_6_5611	369.97
AtGen_6_5612	346.35
AtGen_6_5621	585.19
AtGen_6_5622	562.65
AtGen_6_6111	327.46
AtGen_6_6112	306.86
AtGen_6_6122	363.23
AtGen_6_6124	407.43
AtGen_6_6211	357.3
AtGen_6_6212	395.2
AtGen_6_6223	516.7
AtGen_6_6224	453.68
AtGen_6_6311	327.59
AtGen_6_6312	373.13
AtGen_6_6322	575.8
AtGen_6_6323	574.43
AtGen_6_6411	358.11
AtGen_6_6412	351.69
AtGen_6_6421	596.25
AtGen_6_6422	579.91
AtGen_6_6511	232
AtGen_6_6512	259.75
AtGen_6_6523	495.14
AtGen_6_6524	440.39
AtGen_6_6611	264.21
AtGen_6_6612	301.73
AtGen_6_6621	705.64
AtGen_6_6625	419.57
AtGen_6_7111	353.04
AtGen_6_7112	324.03
AtGen_6_7121	450.42
AtGen_6_7122	488.22
AtGen_6_7211	337.68
AtGen_6_7212	386.41
AtGen_6_7221	438.29
AtGen_6_7222	466.45
AtGen_6_7311	339.77
AtGen_6_7312	365.19
AtGen_6_7321	430.42
AtGen_6_7322	415.73
AtGen_6_7411	482.81
AtGen_6_7412	423.67
AtGen_6_7421	573.27
AtGen_6_7422	630.13
AtGen_6_7511	327.99
AtGen_6_7512	357.91
AtGen_6_7521	602.15
AtGen_6_7522	489.17
AtGen_6_7611	328.34
AtGen_6_7612	332.35
AtGen_6_7621	563.18
AtGen_6_7622	541.82
AtGen_6_7711	438.08
AtGen_6_7712	403.8
AtGen_6_7721	498.17
AtGen_6_7722	545.58
AtGen_6_8111	323.43
AtGen_6_8112	363.95
AtGen_6_8124	474.94
AtGen_6_8126	414.28
AtGen_6_8211	328.61
AtGen_6_8214	397.04
AtGen_6_8224	513.2
AtGen_6_8225	513
AtGen_6_8313	474.6
AtGen_6_8314	424.96
AtGen_6_8324	575.87
AtGen_6_8325	603.61
AtGen_6_8411	408.84
AtGen_6_8412	426.02
AtGen_6_8423	688.61
AtGen_6_8424	546.42
AtGen_6_8511	300.55
AtGen_6_8512	321.85
AtGen_6_8524	545.23
AtGen_6_8525	632.93
AtGen_6_8611	474.24
AtGen_6_8612	391.68
AtGen_6_8621	551.95
AtGen_6_8622	470.05
AtGen_6_8712	357.31
AtGen_6_8715	291.1
AtGen_6_8723	478.7
AtGen_6_8724	431.97
AtGen_6_9111	311.99
AtGen_6_9112	315.41
AtGen_6_9121	409.44
AtGen_6_9122	458.08
AtGen_6_9211	342.71
AtGen_6_9212	314.43
AtGen_6_9221	478.04
AtGen_6_9222	448.86
AtGen_6_9311	349.75
AtGen_6_9312	350.91
AtGen_6_9321	488.53
AtGen_6_9322	435.17
AtGen_6_9411	359.13
AtGen_6_9412	344.03
AtGen_6_9421	431.66
AtGen_6_9422	415.87
AtGen_6_9511	225.9
AtGen_6_9512	244.33
AtGen_6_9521	486.63
AtGen_6_9522	458.09
AtGen_6_9611	311.36
AtGen_6_9612	288.97
AtGen_6_9621	490.81
AtGen_6_9622	456.29
AtGen_6_9711	334.01
AtGen_6_9712	348.95
AtGen_6_9721	508.03
AtGen_6_9722	538.43
AtGen_6_9811	420.78
AtGen_6_9812	442.45
AtGen_6_9821	517.13
AtGen_6_9822	527.96

## Sheet: Cold Stress
AtGen_6_1111_Cold(4C)_Shoots_0.5h_Rep1	2242		Shoots	N1092	1111.CEL
AtGen_6_1112_Cold(4C)_Shoots_0.5h_Rep2	2243		Shoots	N1092	1112.CEL
AtGen_6_1121_Cold(4C)_Roots_0.5h_Rep1	2244		Roots	N1092	1121.CEL
AtGen_6_1122_Cold(4C)_Roots_0.5h_Rep2	2245		Roots	N1092	1122.CEL
AtGen_6_1211_Cold(4C)_Shoots_1.0h_Rep1	2246		Shoots	N1092	1211.CEL
AtGen_6_1212_Cold(4C)_Shoots_1.0h_Rep2	2247		Shoots	N1092	1212.CEL
AtGen_6_1221_Cold(4C)_Roots_1.0h_Rep1	2248		Roots	N1092	1221.CEL
AtGen_6_1222_Cold(4C)_Roots_1.0h_Rep2	2249		Roots	N1092	1222.CEL
AtGen_6_1311_Cold(4C)_Shoots_3.0h_Rep1	2250		Shoots	N1092	1311.CEL
AtGen_6_1312_Cold(4C)_Shoots_3.0h_Rep2	2251		Shoots	N1092	1312.CEL
AtGen_6_1321_Cold(4C)_Roots_3.0h_Rep1	2252		Roots	N1092	1321.CEL
AtGen_6_1322_Cold(4C)_Roots_3.0h_Rep2	2253		Roots	N1092	1322.CEL
AtGen_6_1411_Cold(4C)_Shoots_6.0h_Rep1	2254		Shoots	N1092	1411.CEL
AtGen_6_1412_Cold(4C)_Shoots_6.0h_Rep2	2255		Shoots	N1092	1412.CEL
AtGen_6_1421_Cold(4C)_Roots_6.0h_Rep1	2256		Roots	N1092	1421.CEL
AtGen_6_1422_Cold(4C)_Roots_6.0h_Rep2	2257		Roots	N1092	1422.CEL
AtGen_6_1511_Cold(4C)_Shoots_12.0h_Rep1	2258		Shoots	N1092	1511.CEL
AtGen_6_1512_Cold(4C)_Shoots_12.0h_Rep2	2259		Shoots	N1092	1512.CEL
AtGen_6_1521_Cold(4C)_Roots_12.0h_Rep1	2260		Roots	N1092	1521.CEL
AtGen_6_1522_Cold(4C)_Roots_12.0h_Rep2	2261		Roots	N1092	1522.CEL
AtGen_6_1611_Cold(4C)_Shoots_24.0h_Rep1	2262		Shoots	N1092	1611.CEL
AtGen_6_1612_Cold(4C)_Shoots_24.0h_Rep2	2263		Shoots	N1092	1612.CEL
AtGen_6_1621_Cold(4C)_Roots_24.0h_Rep1	2264		Roots	N1092	1621.CEL
AtGen_6_1622_Cold(4C)_Roots_24.0h_Rep2	2265		Roots	N1092	1622.CEL

## Sheet: Osmotic
Slide ID	Slide Name	Genetic Background	Tissue	Stock Code	Cel File
AtGen_6_2111_Osmoticstress_Shoots_0.5h_Rep1	2266		Shoots	N1092	2111.CEL
	Treatment: At day 16, stress treatment started at 3 hours of light treatment. Osmotic stress (300 mM Mannitol), Group Kudla. Mannitol was added to a concentration of 300 mM in the Media. To add Mannitol the raft was lifted out A magnetic stir bar and a stirrer were used to mix the media and the added Mannitol. After the rafts were put back in the boxes, they were transferred back to the climate c…
AtGen_6_2112_Osmoticstress_Shoots_0.5h_Rep2	2267		Shoots	N1092	2112.CEL
	Treatment: At day 16, stress treatment started at 3 hours of light treatment. Osmotic stress (300 mM Mannitol), Group Kudla. Mannitol was added to a concentration of 300 mM in the Media. To add Mannitol the raft was lifted out A magnetic stir bar and a stirrer were used to mix the media and the added Mannitol. After the rafts were put back in the boxes, they were transferred back to the climate c…
AtGen_6_2121_Osmoticstress_Roots_0.5h_Rep1	2268		Roots	N1092	2121.CEL
	Treatment: At day 16, stress treatment started at 3 hours of light treatment. Osmotic stress (300 mM Mannitol), Group Kudla. Mannitol was added to a concentration of 300 mM in the Media. To add Mannitol the raft was lifted out A magnetic stir bar and a stirrer were used to mix the media and the added Mannitol. After the rafts were put back in the boxes, they were transferred back to the climate c…
AtGen_6_2122_Osmoticstress_Roots_0.5h_Rep2	2269		Roots	N1092	2122.CEL
	Treatment: At day 16, stress treatment started at 3 hours of light treatment. Osmotic stress (300 mM Mannitol), Group Kudla. Mannitol was added to a concentration of 300 mM in the Media. To add Mannitol the raft was lifted out A magnetic stir bar and a stirrer were used to mix the media and the added Mannitol. After the rafts were put back in the boxes, they were transferred back to the climate c…
AtGen_6_2211_Osmoticstress_Shoots_1.0h_Rep1	2270		Shoots	N1092	2211.CEL
	Treatment: At day 16, stress treatment started at 3 hours of light treatment. Osmotic stress (300 mM Mannitol), Group Kudla. Mannitol was added to a concentration of 300 mM in the Media. To add Mannitol the raft was lifted out A magnetic stir bar and a stirrer were used to mix the media and the added Mannitol. After the rafts were put back in the boxes, they were transferred back to the climate c…
AtGen_6_2212_Osmoticstress_Shoots_1.0h_Rep2	2271		Shoots	N1092	2212.CEL
	Treatment: At day 16, stress treatment started at 3 hours of light treatment. Osmotic stress (300 mM Mannitol), Group Kudla. Mannitol was added to a concentration of 300 mM in the Media. To add Mannitol the raft was lifted out A magnetic stir bar and a stirrer were used to mix the media and the added Mannitol. After the rafts were put back in the boxes, they were transferred back to the climate c…
AtGen_6_2221_Osmoticstress_Roots_1.0h_Rep1	2272		Roots	N1092	2221.CEL
	Treatment: At day 16, stress treatment started at 3 hours of light treatment. Osmotic stress (300 mM Mannitol), Group Kudla. Mannitol was added to a concentration of 300 mM in the Media. To add Mannitol the raft was lifted out A magnetic stir bar and a stirrer were used to mix the media and the added Mannitol. After the rafts were put back in the boxes, they were transferred back to the climate c…
AtGen_6_2222_Osmoticstress_Roots_1.0h_Rep2	2273		Roots	N1092	2222.CEL
	Treatment: At day 16, stress treatment started at 3 hours of light treatment. Osmotic stress (300 mM Mannitol), Group Kudla. Mannitol was added to a concentration of 300 mM in the Media. To add Mannitol the raft was lifted out A magnetic stir bar and a stirrer were used to mix the media and the added Mannitol. After the rafts were put back in the boxes, they were transferred back to the climate c…
AtGen_6_2311_Osmoticstress_Shoots_3.0h_Rep1	2274		Shoots	N1092	2311.CEL
	Treatment: At day 16, stress treatment started at 3 hours of light treatment. Osmotic stress (300 mM Mannitol), Group Kudla. Mannitol was added to a concentration of 300 mM in the Media. To add Mannitol the raft was lifted out A magnetic stir bar and a stirrer were used to mix the media and the added Mannitol. After the rafts were put back in the boxes, they were transferred back to the climate c…
AtGen_6_2312_Osmoticstress_Shoots_3.0h_Rep2	2275		Shoots	N1092	2312.CEL
	Treatment: At day 16, stress treatment started at 3 hours of light treatment. Osmotic stress (300 mM Mannitol), Group Kudla. Mannitol was added to a concentration of 300 mM in the Media. To add Mannitol the raft was lifted out A magnetic stir bar and a stirrer were used to mix the media and the added Mannitol. After the rafts were put back in the boxes, they were transferred back to the climate c…
AtGen_6_2321_Osmoticstress_Roots_3.0h_Rep1	2276		Roots	N1092	2321.CEL
	Treatment: At day 16, stress treatment started at 3 hours of light treatment. Osmotic stress (300 mM Mannitol), Group Kudla. Mannitol was added to a concentration of 300 mM in the Media. To add Mannitol the raft was lifted out A magnetic stir bar and a stirrer were used to mix the media and the added Mannitol. After the rafts were put back in the boxes, they were transferred back to the climate c…
AtGen_6_2322_Osmoticstress_Roots_3.0h_Rep2	2277		Roots	N1092	2322.CEL
	Treatment: At day 16, stress treatment started at 3 hours of light treatment. Osmotic stress (300 mM Mannitol), Group Kudla. Mannitol was added to a concentration of 300 mM in the Media. To add Mannitol the raft was lifted out A magnetic stir bar and a stirrer were used to mix the media and the added Mannitol. After the rafts were put back in the boxes, they were transferred back to the climate c…
AtGen_6_2411_Osmoticstress_Shoots_6.0h_Rep1	2278		Shoots	N1092	2411.CEL
	Treatment: At day 16, stress treatment started at 3 hours of light treatment. Osmotic stress (300 mM Mannitol), Group Kudla. Mannitol was added to a concentration of 300 mM in the Media. To add Mannitol the raft was lifted out A magnetic stir bar and a stirrer were used to mix the media and the added Mannitol. After the rafts were put back in the boxes, they were transferred back to the climate c…
AtGen_6_2412_Osmoticstress_Shoots_6.0h_Rep2	2279		Shoots	N1092	2412.CEL
	Treatment: At day 16, stress treatment started at 3 hours of light treatment. Osmotic stress (300 mM Mannitol), Group Kudla. Mannitol was added to a concentration of 300 mM in the Media. To add Mannitol the raft was lifted out A magnetic stir bar and a stirrer were used to mix the media and the added Mannitol. After the rafts were put back in the boxes, they were transferred back to the climate c…
AtGen_6_2421_Osmoticstress_Roots_6.0h_Rep1	2280		Roots	N1092	2421.CEL
	Treatment: At day 16, stress treatment started at 3 hours of light treatment. Osmotic stress (300 mM Mannitol), Group Kudla. Mannitol was added to a concentration of 300 mM in the Media. To add Mannitol the raft was lifted out A magnetic stir bar and a stirrer were used to mix the media and the added Mannitol. After the rafts were put back in the boxes, they were transferred back to the climate c…
AtGen_6_2422_Osmoticstress_Roots_6.0h_Rep2	2281		Roots	N1092	2422.CEL
	Treatment: At day 16, stress treatment started at 3 hours of light treatment. Osmotic stress (300 mM Mannitol), Group Kudla. Mannitol was added to a concentration of 300 mM in the Media. To add Mannitol the raft was lifted out A magnetic stir bar and a stirrer were used to mix the media and the added Mannitol. After the rafts were put back in the boxes, they were transferred back to the climate c…
AtGen_6_2511_Osmoticstress_Shoots_12.0h_Rep1	2282		Shoots	N1092	2511.CEL
	Treatment: At day 16, stress treatment started at 3 hours of light treatment. Osmotic stress (300 mM Mannitol), Group Kudla. Mannitol was added to a concentration of 300 mM in the Media. To add Mannitol the raft was lifted out A magnetic stir bar and a stirrer were used to mix the media and the added Mannitol. After the rafts were put back in the boxes, they were transferred back to the climate c…
AtGen_6_2512_Osmoticstress_Shoots_12.0h_Rep2	2283		Shoots	N1092	2512.CEL
	Treatment: At day 16, stress treatment started at 3 hours of light treatment. Osmotic stress (300 mM Mannitol), Group Kudla. Mannitol was added to a concentration of 300 mM in the Media. To add Mannitol the raft was lifted out A magnetic stir bar and a stirrer were used to mix the media and the added Mannitol. After the rafts were put back in the boxes, they were transferred back to the climate c…
AtGen_6_2521_Osmoticstress_Roots_12.0h_Rep1	2284		Roots	N1092	2521.CEL
	Treatment: At day 16, stress treatment started at 3 hours of light treatment. Osmotic stress (300 mM Mannitol), Group Kudla. Mannitol was added to a concentration of 300 mM in the Media. To add Mannitol the raft was lifted out A magnetic stir bar and a stirrer were used to mix the media and the added Mannitol. After the rafts were put back in the boxes, they were transferred back to the climate c…
AtGen_6_2522_Osmoticstress_Roots_12.0h_Rep2	2285		Roots	N1092	2522.CEL
	Treatment: At day 16, stress treatment started at 3 hours of light treatment. Osmotic stress (300 mM Mannitol), Group Kudla. Mannitol was added to a concentration of 300 mM in the Media. To add Mannitol the raft was lifted out A magnetic stir bar and a stirrer were used to mix the media and the added Mannitol. After the rafts were put back in the boxes, they were transferred back to the climate c…
AtGen_6_2611_Osmoticstress_Shoots_24.0h_Rep1	2286		Shoots	N1092	2611.CEL
	Treatment: At day 16, stress treatment started at 3 hours of light treatment. Osmotic stress (300 mM Mannitol), Group Kudla. Mannitol was added to a concentration of 300 mM in the Media. To add Mannitol the raft was lifted out A magnetic stir bar and a stirrer were used to mix the media and the added Mannitol. After the rafts were put back in the boxes, they were transferred back to the climate c…
AtGen_6_2612_Osmoticstress_Shoots_24.0h_Rep2	2287		Shoots	N1092	2612.CEL
	Treatment: At day 16, stress treatment started at 3 hours of light treatment. Osmotic stress (300 mM Mannitol), Group Kudla. Mannitol was added to a concentration of 300 mM in the Media. To add Mannitol the raft was lifted out A magnetic stir bar and a stirrer were used to mix the media and the added Mannitol. After the rafts were put back in the boxes, they were transferred back to the climate c…
AtGen_6_2621_Osmoticstress_Roots_24.0h_Rep1	2288		Roots	N1092	2621.CEL
	Treatment: At day 16, stress treatment started at 3 hours of light treatment. Osmotic stress (300 mM Mannitol), Group Kudla. Mannitol was added to a concentration of 300 mM in the Media. To add Mannitol the raft was lifted out A magnetic stir bar and a stirrer were used to mix the media and the added Mannitol. After the rafts were put back in the boxes, they were transferred back to the climate c…
AtGen_6_2622_Osmoticstress_Roots_24.0h_Rep2	2289		Roots	N1092	2622.CEL
	Treatment: At day 16, stress treatment started at 3 hours of light treatment. Osmotic stress (300 mM Mannitol), Group Kudla. Mannitol was added to a concentration of 300 mM in the Media. To add Mannitol the raft was lifted out A magnetic stir bar and a stirrer were used to mix the media and the added Mannitol. After the rafts were put back in the boxes, they were transferred back to the climate c…

## Sheet: Salt
Slide ID	Slide Name	Genetic Background	Tissue	Stock Code	Cel File
AtGen_6_3111_Saltstress_Shoots_0.5h_Rep1	2290		Shoots	N1092	3111.CEL
	Treatment: At day 16, stress treatment started at 3 hours of light treatment. Salt stress (150 mM NaCl), Group Kudla. NaCl was added to a concentration of 150 mM in the Media. To add NaCl the raft was lifted out. A magnetic stir bar and a stirrer were used to mix the media and the added NaCl. After the rafts were put back in the boxes, they were transferred back to the climate chamber.
AtGen_6_3112_Saltstress_Shoots_0.5h_Rep2	2291		Shoots	N1092	3112.CEL
	Treatment: At day 16, stress treatment started at 3 hours of light treatment. Salt stress (150 mM NaCl), Group Kudla. NaCl was added to a concentration of 150 mM in the Media. To add NaCl the raft was lifted out. A magnetic stir bar and a stirrer were used to mix the media and the added NaCl. After the rafts were put back in the boxes, they were transferred back to the climate chamber.
AtGen_6_3121_Saltstress_Roots_0.5h_Rep1	2292		Roots	N1092	3121.CEL
	Treatment: At day 16, stress treatment started at 3 hours of light treatment. Salt stress (150 mM NaCl), Group Kudla. NaCl was added to a concentration of 150 mM in the Media. To add NaCl the raft was lifted out. A magnetic stir bar and a stirrer were used to mix the media and the added NaCl. After the rafts were put back in the boxes, they were transferred back to the climate chamber.
AtGen_6_3122_Saltstress_Roots_0.5h_Rep2	2293		Roots	N1092	3122.CEL
	Treatment: At day 16, stress treatment started at 3 hours of light treatment. Salt stress (150 mM NaCl), Group Kudla. NaCl was added to a concentration of 150 mM in the Media. To add NaCl the raft was lifted out. A magnetic stir bar and a stirrer were used to mix the media and the added NaCl. After the rafts were put back in the boxes, they were transferred back to the climate chamber.
AtGen_6_3211_Saltstress_Shoots_1.0h_Rep1	2294		Shoots	N1092	3211.CEL
	Treatment: At day 16, stress treatment started at 3 hours of light treatment. Salt stress (150 mM NaCl), Group Kudla. NaCl was added to a concentration of 150 mM in the Media. To add NaCl the raft was lifted out. A magnetic stir bar and a stirrer were used to mix the media and the added NaCl. After the rafts were put back in the boxes, they were transferred back to the climate chamber.
AtGen_6_3212_Saltstress_Shoots_1.0h_Rep2	2295		Shoots	N1092	3212.CEL
	Treatment: At day 16, stress treatment started at 3 hours of light treatment. Salt stress (150 mM NaCl), Group Kudla. NaCl was added to a concentration of 150 mM in the Media. To add NaCl the raft was lifted out. A magnetic stir bar and a stirrer were used to mix the media and the added NaCl. After the rafts were put back in the boxes, they were transferred back to the climate chamber.
AtGen_6_3221_Saltstress_Roots_1.0h_Rep1	2296		Roots	N1092	3221.CEL
	Treatment: At day 16, stress treatment started at 3 hours of light treatment. Salt stress (150 mM NaCl), Group Kudla. NaCl was added to a concentration of 150 mM in the Media. To add NaCl the raft was lifted out. A magnetic stir bar and a stirrer were used to mix the media and the added NaCl. After the rafts were put back in the boxes, they were transferred back to the climate chamber.
AtGen_6_3222_Saltstress_Roots_1.0h_Rep2	2297		Roots	N1092	3222.CEL
	Treatment: At day 16, stress treatment started at 3 hours of light treatment. Salt stress (150 mM NaCl), Group Kudla. NaCl was added to a concentration of 150 mM in the Media. To add NaCl the raft was lifted out. A magnetic stir bar and a stirrer were used to mix the media and the added NaCl. After the rafts were put back in the boxes, they were transferred back to the climate chamber.
AtGen_6_3311_Saltstress_Shoots_3.0h_Rep1	2298		Shoots	N1092	3311.CEL
	Treatment: At day 16, stress treatment started at 3 hours of light treatment. Salt stress (150 mM NaCl), Group Kudla. NaCl was added to a concentration of 150 mM in the Media. To add NaCl the raft was lifted out. A magnetic stir bar and a stirrer were used to mix the media and the added NaCl. After the rafts were put back in the boxes, they were transferred back to the climate chamber.
AtGen_6_3312_Saltstress_Shoots_3.0h_Rep2	2299		Shoots	N1092	3312.CEL
	Treatment: At day 16, stress treatment started at 3 hours of light treatment. Salt stress (150 mM NaCl), Group Kudla. NaCl was added to a concentration of 150 mM in the Media. To add NaCl the raft was lifted out. A magnetic stir bar and a stirrer were used to mix the media and the added NaCl. After the rafts were put back in the boxes, they were transferred back to the climate chamber.
AtGen_6_3321_Saltstress_Roots_3.0h_Rep1	2300		Roots	N1092	3321.CEL
	Treatment: At day 16, stress treatment started at 3 hours of light treatment. Salt stress (150 mM NaCl), Group Kudla. NaCl was added to a concentration of 150 mM in the Media. To add NaCl the raft was lifted out. A magnetic stir bar and a stirrer were used to mix the media and the added NaCl. After the rafts were put back in the boxes, they were transferred back to the climate chamber.
AtGen_6_3322_Saltstress_Roots_3.0h_Rep2	2301		Roots	N1092	3322.CEL
	Treatment: At day 16, stress treatment started at 3 hours of light treatment. Salt stress (150 mM NaCl), Group Kudla. NaCl was added to a concentration of 150 mM in the Media. To add NaCl the raft was lifted out. A magnetic stir bar and a stirrer were used to mix the media and the added NaCl. After the rafts were put back in the boxes, they were transferred back to the climate chamber.
AtGen_6_3411_Saltstress_Shoots_6.0h_Rep1	2302		Shoots	N1092	3411.CEL
	Treatment: At day 16, stress treatment started at 3 hours of light treatment. Salt stress (150 mM NaCl), Group Kudla. NaCl was added to a concentration of 150 mM in the Media. To add NaCl the raft was lifted out. A magnetic stir bar and a stirrer were used to mix the media and the added NaCl. After the rafts were put back in the boxes, they were transferred back to the climate chamber.
AtGen_6_3412_Saltstress_Shoots_6.0h_Rep2	2303		Shoots	N1092	3412.CEL
	Treatment: At day 16, stress treatment started at 3 hours of light treatment. Salt stress (150 mM NaCl), Group Kudla. NaCl was added to a concentration of 150 mM in the Media. To add NaCl the raft was lifted out. A magnetic stir bar and a stirrer were used to mix the media and the added NaCl. After the rafts were put back in the boxes, they were transferred back to the climate chamber.
AtGen_6_3421_Saltstress_Roots_6.0h_Rep1	2304		Roots	N1092	3421.CEL
	Treatment: At day 16, stress treatment started at 3 hours of light treatment. Salt stress (150 mM NaCl), Group Kudla. NaCl was added to a concentration of 150 mM in the Media. To add NaCl the raft was lifted out. A magnetic stir bar and a stirrer were used to mix the media and the added NaCl. After the rafts were put back in the boxes, they were transferred back to the climate chamber.
AtGen_6_3422_Saltstress_Roots_6.0h_Rep2	2305		Roots	N1092	3422.CEL
	Treatment: At day 16, stress treatment started at 3 hours of light treatment. Salt stress (150 mM NaCl), Group Kudla. NaCl was added to a concentration of 150 mM in the Media. To add NaCl the raft was lifted out. A magnetic stir bar and a stirrer were used to mix the media and the added NaCl. After the rafts were put back in the boxes, they were transferred back to the climate chamber.
AtGen_6_3511_Saltstress_Shoots_12.0h_Rep1	2306		Shoots	N1092	3511.CEL
	Treatment: At day 16, stress treatment started at 3 hours of light treatment. Salt stress (150 mM NaCl), Group Kudla. NaCl was added to a concentration of 150 mM in the Media. To add NaCl the raft was lifted out. A magnetic stir bar and a stirrer were used to mix the media and the added NaCl. After the rafts were put back in the boxes, they were transferred back to the climate chamber.
AtGen_6_3512_Saltstress_Shoots_12.0h_Rep2	2307		Shoots	N1092	3512.CEL
	Treatment: At day 16, stress treatment started at 3 hours of light treatment. Salt stress (150 mM NaCl), Group Kudla. NaCl was added to a concentration of 150 mM in the Media. To add NaCl the raft was lifted out. A magnetic stir bar and a stirrer were used to mix the media and the added NaCl. After the rafts were put back in the boxes, they were transferred back to the climate chamber.
AtGen_6_3521_Saltstress_Roots_12.0h_Rep1	2308		Roots	N1092	3521.CEL
	Treatment: At day 16, stress treatment started at 3 hours of light treatment. Salt stress (150 mM NaCl), Group Kudla. NaCl was added to a concentration of 150 mM in the Media. To add NaCl the raft was lifted out. A magnetic stir bar and a stirrer were used to mix the media and the added NaCl. After the rafts were put back in the boxes, they were transferred back to the climate chamber.
AtGen_6_3522_Saltstress_Roots_12.0h_Rep2	2309		Roots	N1092	3522.CEL
	Treatment: At day 16, stress treatment started at 3 hours of light treatment. Salt stress (150 mM NaCl), Group Kudla. NaCl was added to a concentration of 150 mM in the Media. To add NaCl the raft was lifted out. A magnetic stir bar and a stirrer were used to mix the media and the added NaCl. After the rafts were put back in the boxes, they were transferred back to the climate chamber.
AtGen_6_3611_Saltstress_Shoots_24.0h_Rep1	2310		Shoots	N1092	3611.CEL
	Treatment: At day 16, stress treatment started at 3 hours of light treatment. Salt stress (150 mM NaCl), Group Kudla. NaCl was added to a concentration of 150 mM in the Media. To add NaCl the raft was lifted out. A magnetic stir bar and a stirrer were used to mix the media and the added NaCl. After the rafts were put back in the boxes, they were transferred back to the climate chamber.
AtGen_6_3612_Saltstress_Shoots_24.0h_Rep2	2311		Shoots	N1092	3612.CEL
	Treatment: At day 16, stress treatment started at 3 hours of light treatment. Salt stress (150 mM NaCl), Group Kudla. NaCl was added to a concentration of 150 mM in the Media. To add NaCl the raft was lifted out. A magnetic stir bar and a stirrer were used to mix the media and the added NaCl. After the rafts were put back in the boxes, they were transferred back to the climate chamber.
AtGen_6_3621_Saltstress_Roots_24.0h_Rep1	2312		Roots	N1092	3621.CEL
	Treatment: At day 16, stress treatment started at 3 hours of light treatment. Salt stress (150 mM NaCl), Group Kudla. NaCl was added to a concentration of 150 mM in the Media. To add NaCl the raft was lifted out. A magnetic stir bar and a stirrer were used to mix the media and the added NaCl. After the rafts were put back in the boxes, they were transferred back to the climate chamber.
AtGen_6_3622_Saltstress_Roots_24.0h_Rep2	2313		Roots	N1092	3622.CEL
	Treatment: At day 16, stress treatment started at 3 hours of light treatment. Salt stress (150 mM NaCl), Group Kudla. NaCl was added to a concentration of 150 mM in the Media. To add NaCl the raft was lifted out. A magnetic stir bar and a stirrer were used to mix the media and the added NaCl. After the rafts were put back in the boxes, they were transferred back to the climate chamber.

## Sheet: Drought
Slide ID	Slide Name	Genetic Background	Tissue	Stock Code	Cel File
AtGen_6_4111_Droughtstress_Shoots_0.5h_Rep1	2318		Shoots	N1092	4111.CEL
	Treatment: At day 16, stress treatment started at 3 hours of light treatment. Drought stress, Group Kudla. The plants were stressed by 15 min. dry air stream (clean bench) until 10% loss of fresh weight; then incubation in closed vessels in the climate chamber.
AtGen_6_4112_Droughtstress_Shoots_0.5h_Rep2	2319		Shoots	N1092	4112.CEL
	Treatment: At day 16, stress treatment started at 3 hours of light treatment. Drought stress, Group Kudla. The plants were stressed by 15 min. dry air stream (clean bench) until 10% loss of fresh weight; then incubation in closed vessels in the climate chamber.
AtGen_6_4121_Droughtstress_Roots_0.5h_Rep1	2320		Roots	N1092	4121.CEL
	Treatment: At day 16, stress treatment started at 3 hours of light treatment. Drought stress, Group Kudla. The plants were stressed by 15 min. dry air stream (clean bench) until 10% loss of fresh weight; then incubation in closed vessels in the climate chamber.
AtGen_6_4122_Droughtstress_Roots_0.5h_Rep2	2321		Roots	N1092	4122.CEL
	Treatment: At day 16, stress treatment started at 3 hours of light treatment. Drought stress, Group Kudla. The plants were stressed by 15 min. dry air stream (clean bench) until 10% loss of fresh weight; then incubation in closed vessels in the climate chamber.
AtGen_6_4211_Droughtstress_Shoots_1.0h_Rep1	2322		Shoots	N1092	4211.CEL
	Treatment: At day 16, stress treatment started at 3 hours of light treatment. Drought stress, Group Kudla. The plants were stressed by 15 min. dry air stream (clean bench) until 10% loss of fresh weight; then incubation in closed vessels in the climate chamber.
AtGen_6_4212_Droughtstress_Shoots_1.0h_Rep2	2323		Shoots	N1092	4212.CEL
	Treatment: At day 16, stress treatment started at 3 hours of light treatment. Drought stress, Group Kudla. The plants were stressed by 15 min. dry air stream (clean bench) until 10% loss of fresh weight; then incubation in closed vessels in the climate chamber.
AtGen_6_4221_Droughtstress_Roots_1.0h_Rep1	2324		Roots	N1092	4221.CEL
	Treatment: At day 16, stress treatment started at 3 hours of light treatment. Drought stress, Group Kudla. The plants were stressed by 15 min. dry air stream (clean bench) until 10% loss of fresh weight; then incubation in closed vessels in the climate chamber.
AtGen_6_4222_Droughtstress_Roots_1.0h_Rep2	2325		Roots	N1092	4222.CEL
	Treatment: At day 16, stress treatment started at 3 hours of light treatment. Drought stress, Group Kudla. The plants were stressed by 15 min. dry air stream (clean bench) until 10% loss of fresh weight; then incubation in closed vessels in the climate chamber.
AtGen_6_4311_Droughtstress_Shoots_3.0h_Rep1	2326		Shoots	N1092	4311.CEL
	Treatment: At day 16, stress treatment started at 3 hours of light treatment. Drought stress, Group Kudla. The plants were stressed by 15 min. dry air stream (clean bench) until 10% loss of fresh weight; then incubation in closed vessels in the climate chamber.
AtGen_6_4312_Droughtstress_Shoots_3.0h_Rep2	2327		Shoots	N1092	4312.CEL
	Treatment: At day 16, stress treatment started at 3 hours of light treatment. Drought stress, Group Kudla. The plants were stressed by 15 min. dry air stream (clean bench) until 10% loss of fresh weight; then incubation in closed vessels in the climate chamber.
AtGen_6_4321_Droughtstress_Roots_3.0h_Rep1	2328		Roots	N1092	4321.CEL
	Treatment: At day 16, stress treatment started at 3 hours of light treatment. Drought stress, Group Kudla. The plants were stressed by 15 min. dry air stream (clean bench) until 10% loss of fresh weight; then incubation in closed vessels in the climate chamber.
AtGen_6_4322_Droughtstress_Roots_3.0h_Rep2	2329		Roots	N1092	4322.CEL
	Treatment: At day 16, stress treatment started at 3 hours of light treatment. Drought stress, Group Kudla. The plants were stressed by 15 min. dry air stream (clean bench) until 10% loss of fresh weight; then incubation in closed vessels in the climate chamber.
AtGen_6_4411_Droughtstress_Shoots_6.0h_Rep1	2330		Shoots	N1092	4411.CEL
	Treatment: At day 16, stress treatment started at 3 hours of light treatment. Drought stress, Group Kudla. The plants were stressed by 15 min. dry air stream (clean bench) until 10% loss of fresh weight; then incubation in closed vessels in the climate chamber.
AtGen_6_4412_Droughtstress_Shoots_6.0h_Rep2	2331		Shoots	N1092	4412.CEL
	Treatment: At day 16, stress treatment started at 3 hours of light treatment. Drought stress, Group Kudla. The plants were stressed by 15 min. dry air stream (clean bench) until 10% loss of fresh weight; then incubation in closed vessels in the climate chamber.
AtGen_6_4421_Droughtstress_Roots_6.0h_Rep1	2332		Roots	N1092	4421.CEL
	Treatment: At day 16, stress treatment started at 3 hours of light treatment. Drought stress, Group Kudla. The plants were stressed by 15 min. dry air stream (clean bench) until 10% loss of fresh weight; then incubation in closed vessels in the climate chamber.
AtGen_6_4422_Droughtstress_Roots_6.0h_Rep2	2333		Roots	N1092	4422.CEL
	Treatment: At day 16, stress treatment started at 3 hours of light treatment. Drought stress, Group Kudla. The plants were stressed by 15 min. dry air stream (clean bench) until 10% loss of fresh weight; then incubation in closed vessels in the climate chamber.
AtGen_6_4511_Droughtstress_Shoots_12.0h_Rep1	2334		Shoots	N1092	4511.CEL
	Treatment: At day 16, stress treatment started at 3 hours of light treatment. Drought stress, Group Kudla. The plants were stressed by 15 min. dry air stream (clean bench) until 10% loss of fresh weight; then incubation in closed vessels in the climate chamber.
AtGen_6_4512_Droughtstress_Shoots_12.0h_Rep2	2335		Shoots	N1092	4512.CEL
	Treatment: At day 16, stress treatment started at 3 hours of light treatment. Drought stress, Group Kudla. The plants were stressed by 15 min. dry air stream (clean bench) until 10% loss of fresh weight; then incubation in closed vessels in the climate chamber.
AtGen_6_4521_Droughtstress_Roots_12.0h_Rep1	2336		Roots	N1092	4521.CEL
	Treatment: At day 16, stress treatment started at 3 hours of light treatment. Drought stress, Group Kudla. The plants were stressed by 15 min. dry air stream (clean bench) until 10% loss of fresh weight; then incubation in closed vessels in the climate chamber.
AtGen_6_4522_Droughtstress_Roots_12.0h_Rep2	2337		Roots	N1092	4522.CEL
	Treatment: At day 16, stress treatment started at 3 hours of light treatment. Drought stress, Group Kudla. The plants were stressed by 15 min. dry air stream (clean bench) until 10% loss of fresh weight; then incubation in closed vessels in the climate chamber.
AtGen_6_4611_Droughtstress_Shoots_24.0h_Rep1	2338		Shoots	N1092	4611.CEL
	Treatment: At day 16, stress treatment started at 3 hours of light treatment. Drought stress, Group Kudla. The plants were stressed by 15 min. dry air stream (clean bench) until 10% loss of fresh weight; then incubation in closed vessels in the climate chamber.
AtGen_6_4612_Droughtstress_Shoots_24.0h_Rep2	2339		Shoots	N1092	4612.CEL
	Treatment: At day 16, stress treatment started at 3 hours of light treatment. Drought stress, Group Kudla. The plants were stressed by 15 min. dry air stream (clean bench) until 10% loss of fresh weight; then incubation in closed vessels in the climate chamber.
AtGen_6_4621_Droughtstress_Roots_24.0h_Rep1	2340		Roots	N1092	4621.CEL
	Treatment: At day 16, stress treatment started at 3 hours of light treatment. Drought stress, Group Kudla. The plants were stressed by 15 min. dry air stream (clean bench) until 10% loss of fresh weight; then incubation in closed vessels in the climate chamber.
AtGen_6_4622_Droughtstress_Roots_24.0h_Rep2	2341		Roots	N1092	4622.CEL
	Treatment: At day 16, stress treatment started at 3 hours of light treatment. Drought stress, Group Kudla. The plants were stressed by 15 min. dry air stream (clean bench) until 10% loss of fresh weight; then incubation in closed vessels in the climate chamber.
AtGen_6_4711_Droughtstress_Shoots_0.25h_Rep1	2314		Shoots	N1092	4711.CEL
	Treatment: At day 16, stress treatment started at 3 hours of light treatment. Drought stress, Group Kudla. The plants were stressed by 15 min. dry air stream (clean bench) until 10% loss of fresh weight; then incubation in closed vessels in the climate chamber.
AtGen_6_4712_Droughtstress_Shoots_0.25h_Rep2	2315		Shoots	N1092	4712.CEL
	Treatment: At day 16, stress treatment started at 3 hours of light treatment. Drought stress, Group Kudla. The plants were stressed by 15 min. dry air stream (clean bench) until 10% loss of fresh weight; then incubation in closed vessels in the climate chamber.
AtGen_6_4721_Droughtstress_Roots_0.25h_Rep1	2316		Roots	N1092	4721.CEL
	Treatment: At day 16, stress treatment started at 3 hours of light treatment. Drought stress, Group Kudla. The plants were stressed by 15 min. dry air stream (clean bench) until 10% loss of fresh weight; then incubation in closed vessels in the climate chamber.
AtGen_6_4722_Droughtstress_Roots_0.25h_Rep2	2317		Roots	N1092	4722.CEL
	Treatment: At day 16, stress treatment started at 3 hours of light treatment. Drought stress, Group Kudla. The plants were stressed by 15 min. dry air stream (clean bench) until 10% loss of fresh weight; then incubation in closed vessels in the climate chamber.

## Sheet: wounding
Slide ID	Slide Name	Genetic Background	Tissue	Stock Code	Cel File
AtGen_6_8111_Woundingstress_Shoots_0.5h_Rep1	2490		Shoots	N1092	AtGen_6_8111_Woundingstress_Shoots_0.5h_Rep1.cel
	Treatment: At day 16, stress treatment started at 3 hours of light treatment. Wounding stress (Punctured with pins), Group Harter
AtGen_6_8112_Woundingstress_Shoots_0.5h_Rep2	2491		Shoots	N1092	AtGen_6_8112_Woundingstress_Shoots_0.5h_Rep2.cel
	Treatment: At day 16, stress treatment started at 3 hours of light treatment. Wounding stress (Punctured with pins), Group Harter
AtGen_6_8124_Woundingstress_Roots_0.5h_Rep1	2492		Roots	N1092	AtGen_6_8124_Woundingstressoots_0.5h_Rep1.cel
	Treatment: At day 16, stress treatment started at 3 hours of light treatment. Wounding stress (Punctured with pins), Group Harter
AtGen_6_8126_Woundingstress_Roots_0.5h_Rep2	2493		Roots	N1092	AtGen_6_8126_Woundingstressoots_0.5h_Rep2.cel
	Treatment: At day 16, stress treatment started at 3 hours of light treatment. Wounding stress (Punctured with pins), Group Harter
AtGen_6_8211_Woundingstress_Shoots_1.0h_Rep1	2494		Shoots	N1092	AtGen_6_8211_Woundingstress_Shoots_1.0h_Rep1.cel
	Treatment: At day 16, stress treatment started at 3 hours of light treatment. Wounding stress (Punctured with pins), Group Harter
AtGen_6_8214_Woundingstress_Shoots_1.0h_Rep2	2495		Shoots	N1092	AtGen_6_8214_Woundingstress_Shoots_1.0h_Rep2.cel
	Treatment: At day 16, stress treatment started at 3 hours of light treatment. Wounding stress (Punctured with pins), Group Harter
AtGen_6_8224_Woundingstress_Roots_1.0h_Rep1	2496		Roots	N1092	AtGen_6_8224_Woundingstressoots_1.0h_Rep1.cel
	Treatment: At day 16, stress treatment started at 3 hours of light treatment. Wounding stress (Punctured with pins), Group Harter
AtGen_6_8225_Woundingstress_Roots_1.0h_Rep2	2497		Roots	N1092	AtGen_6_8225_Woundingstressoots_1.0h_Rep2.cel
	Treatment: At day 16, stress treatment started at 3 hours of light treatment. Wounding stress (Punctured with pins), Group Harter
AtGen_6_8313_Woundingstress_Shoots_3.0h_Rep1	2498		Shoots	N1092	AtGen_6_8313_Woundingstress_Shoots_3.0h_Rep1.cel
	Treatment: At day 16, stress treatment started at 3 hours of light treatment. Wounding stress (Punctured with pins), Group Harter
AtGen_6_8314_Woundingstress_Shoots_3.0h_Rep2	2499		Shoots	N1092	AtGen_6_8314_Woundingstress_Shoots_3.0h_Rep2.cel
	Treatment: At day 16, stress treatment started at 3 hours of light treatment. Wounding stress (Punctured with pins), Group Harter
AtGen_6_8324_Woundingstress_Roots_3.0h_Rep1	2500		Roots	N1092	AtGen_6_8324_Woundingstressoots_3.0h_Rep1.cel
	Treatment: At day 16, stress treatment started at 3 hours of light treatment. Wounding stress (Punctured with pins), Group Harter
AtGen_6_8325_Woundingstress_Roots_3.0h_Rep2	2501		Roots	N1092	AtGen_6_8325_Woundingstressoots_3.0h_Rep2.cel
	Treatment: At day 16, stress treatment started at 3 hours of light treatment. Wounding stress (Punctured with pins), Group Harter
AtGen_6_8411_Woundingstress_Shoots_6.0h_Rep1	2502		Shoots	N1092	AtGen_6_8411_Woundingstress_Shoots_6.0h_Rep1.cel
	Treatment: At day 16, stress treatment started at 3 hours of light treatment. Wounding stress (Punctured with pins), Group Harter
AtGen_6_8412_Woundingstress_Shoots_6.0h_Rep2	2503		Shoots	N1092	AtGen_6_8412_Woundingstress_Shoots_6.0h_Rep2.cel
	Treatment: At day 16, stress treatment started at 3 hours of light treatment. Wounding stress (Punctured with pins), Group Harter
AtGen_6_8423_Woundingstress_Roots_6.0h_Rep1	2504		Roots	N1092	AtGen_6_8423_Woundingstressoots_6.0h_Rep1.cel
	Treatment: At day 16, stress treatment started at 3 hours of light treatment. Wounding stress (Punctured with pins), Group Harter
AtGen_6_8424_Woundingstress_Roots_6.0h_Rep2	2505		Roots	N1092	AtGen_6_8424_Woundingstressoots_6.0h_Rep2.cel
	Treatment: At day 16, stress treatment started at 3 hours of light treatment. Wounding stress (Punctured with pins), Group Harter
AtGen_6_8511_Woundingstress_Shoots_12.0h_Rep1	2506		Shoots	N1092	AtGen_6_8511_Woundingstress_Shoots_12.0h_Rep1.cel
	Treatment: At day 16, stress treatment started at 3 hours of light treatment. Wounding stress (Punctured with pins), Group Harter
AtGen_6_8512_Woundingstress_Shoots_12.0h_Rep2	2507		Shoots	N1092	AtGen_6_8512_Woundingstress_Shoots_12.0h_Rep2.cel
	Treatment: At day 16, stress treatment started at 3 hours of light treatment. Wounding stress (Punctured with pins), Group Harter
AtGen_6_8524_Woundingstress_Roots_12.0h_Rep1	2508		Roots	N1092	AtGen_6_8524_Woundingstressoots_12.0h_Rep1.cel
	Treatment: At day 16, stress treatment started at 3 hours of light treatment. Wounding stress (Punctured with pins), Group Harter
AtGen_6_8525_Woundingstress_Roots_12.0h_Rep2	2509		Roots	N1092	AtGen_6_8525_Woundingstressoots_12.0h_Rep2.cel
	Treatment: At day 16, stress treatment started at 3 hours of light treatment. Wounding stress (Punctured with pins), Group Harter
AtGen_6_8611_Woundingstress_Shoots_24.0h_Rep1	2510		Shoots	N1092	AtGen_6_8611_Woundingstress_Shoots_24.0h_Rep1.cel
	Treatment: At day 16, stress treatment started at 3 hours of light treatment. Wounding stress (Punctured with pins), Group Harter
AtGen_6_8612_Woundingstress_Shoots_24.0h_Rep2	2511		Shoots	N1092	AtGen_6_8612_Woundingstress_Shoots_24.0h_Rep2.cel
	Treatment: At day 16, stress treatment started at 3 hours of light treatment. Wounding stress (Punctured with pins), Group Harter
AtGen_6_8621_Woundingstress_Roots_24.0h_Rep1	2512		Roots	N1092	8621.CEL
	Treatment: At day 16, stress treatment started at 3 hours of light treatment. Wounding stress (Punctured with pins), Group Harter
AtGen_6_8622_Woundingstress_Roots_24.0h_Rep2	2513		Roots	N1092	AtGen_6_8622_Woundingstressoots_24.0h_Rep2.cel
	Treatment: At day 16, stress treatment started at 3 hours of light treatment. Wounding stress (Punctured with pins), Group Harter
AtGen_6_8712_Woundingstress_Shoots_0.25h_Rep2	2487		Shoots	N1092	AtGen_6_8712_Woundingstress_Shoots_0.25h_Rep2.cel
	Treatment: At day 16, stress treatment started at 3 hours of light treatment. Wounding stress (Punctured with pins), Group Harter
AtGen_6_8715_Woundingstress_Shoots_0.25h_Rep1	2486		Shoots	N1092	AtGen_6_8715_Woundingstress_Shoots_0.25h_Rep1.cel
	Treatment: At day 16, stress treatment started at 3 hours of light treatment. Wounding stress (Punctured with pins), Group Harter
AtGen_6_8723_Woundingstress_Roots_0.25h_Rep1	2488		Roots	N1092	AtGen_6_8723_Woundingstressoots_0.25h_Rep1.cel
	Treatment: At day 16, stress treatment started at 3 hours of light treatment. Wounding stress (Punctured with pins), Group Harter
AtGen_6_8724_Woundingstress_Roots_0.25h_Rep2	2489		Roots	N1092	AtGen_6_8724_Woundingstressoots_0.25h_Rep2.cel
	Treatment: At day 16, stress treatment started at 3 hours of light treatment. Wounding stress (Punctured with pins), Group Harter

## Sheet: Heat
Slide ID	Slide Name	Genetic Background	Tissue	Stock Code	Cel File
AtGen_6_9111_Heatstress_Shoots_0.5h_Rep1	2450		Shoots	N1092	AtGen_6_9111_Heatstress_Shoots_0.5h_Rep1.cel
	Treatment: At day 16, stress treatment started at 3 hours of light treatment. Heat stress (38Â°C, samples taken at 0.25, 0.5, 1.0, 3.0h of hs and +1, +3, +9, +21h recovery at 25Â°C),Group Nover/von Koskull_DÃ¶ring
AtGen_6_9112_Heatstress_Shoots_0.5h_Rep2	2451		Shoots	N1092	AtGen_6_9112_Heatstress_Shoots_0.5h_Rep2.cel
	Treatment: At day 16, stress treatment started at 3 hours of light treatment. Heat stress (38Â°C, samples taken at 0.25, 0.5, 1.0, 3.0h of hs and +1, +3, +9, +21h recovery at 25Â°C),Group Nover/von Koskull_DÃ¶ring
AtGen_6_9121_Heatstress_Roots_0.5h_Rep1	2452		Roots	N1092	AtGen_6_9121_Heatstressoots_0.5h_Rep1.cel
	Treatment: At day 16, stress treatment started at 3 hours of light treatment. Heat stress (38Â°C, samples taken at 0.25, 0.5, 1.0, 3.0h of hs and +1, +3, +9, +21h recovery at 25Â°C),Group Nover/von Koskull_DÃ¶ring
AtGen_6_9122_Heatstress_Roots_0.5h_Rep2	2453		Roots	N1092	AtGen_6_9122_Heatstressoots_0.5h_Rep2.cel
	Treatment: At day 16, stress treatment started at 3 hours of light treatment. Heat stress (38Â°C, samples taken at 0.25, 0.5, 1.0, 3.0h of hs and +1, +3, +9, +21h recovery at 25Â°C),Group Nover/von Koskull_DÃ¶ring
AtGen_6_9211_Heatstress_Shoots_1.0h_Rep1	2454		Shoots	N1092	AtGen_6_9211_Heatstress_Shoots_1.0h_Rep1.cel
	Treatment: At day 16, stress treatment started at 3 hours of light treatment. Heat stress (38Â°C, samples taken at 0.25, 0.5, 1.0, 3.0h of hs and +1, +3, +9, +21h recovery at 25Â°C),Group Nover/von Koskull_DÃ¶ring
AtGen_6_9212_Heatstress_Shoots_1.0h_Rep2	2455		Shoots	N1092	AtGen_6_9212_Heatstress_Shoots_1.0h_Rep2.cel
	Treatment: At day 16, stress treatment started at 3 hours of light treatment. Heat stress (38Â°C, samples taken at 0.25, 0.5, 1.0, 3.0h of hs and +1, +3, +9, +21h recovery at 25Â°C),Group Nover/von Koskull_DÃ¶ring
AtGen_6_9221_Heatstress_Roots_1.0h_Rep1	2456		Roots	N1092	AtGen_6_9221_Heatstressoots_1.0h_Rep1.cel
	Treatment: At day 16, stress treatment started at 3 hours of light treatment. Heat stress (38Â°C, samples taken at 0.25, 0.5, 1.0, 3.0h of hs and +1, +3, +9, +21h recovery at 25Â°C),Group Nover/von Koskull_DÃ¶ring
AtGen_6_9222_Heatstress_Roots_1.0h_Rep2	2457		Roots	N1092	AtGen_6_9222_Heatstressoots_1.0h_Rep2.cel
	Treatment: At day 16, stress treatment started at 3 hours of light treatment. Heat stress (38Â°C, samples taken at 0.25, 0.5, 1.0, 3.0h of hs and +1, +3, +9, +21h recovery at 25Â°C),Group Nover/von Koskull_DÃ¶ring
AtGen_6_9311_Heatstress_Shoots_3.0h_Rep1	2458		Shoots	N1092	AtGen_6_9311_Heatstress_Shoots_3.0h_Rep1.cel
	Treatment: At day 16, stress treatment started at 3 hours of light treatment. Heat stress (38Â°C, samples taken at 0.25, 0.5, 1.0, 3.0h of hs and +1, +3, +9, +21h recovery at 25Â°C),Group Nover/von Koskull_DÃ¶ring
AtGen_6_9312_Heatstress_Shoots_3.0h_Rep2	2459		Shoots	N1092	AtGen_6_9312_Heatstress_Shoots_3.0h_Rep2.cel
	Treatment: At day 16, stress treatment started at 3 hours of light treatment. Heat stress (38Â°C, samples taken at 0.25, 0.5, 1.0, 3.0h of hs and +1, +3, +9, +21h recovery at 25Â°C),Group Nover/von Koskull_DÃ¶ring
AtGen_6_9321_Heatstress_Roots_3.0h_Rep1	2460		Roots	N1092	AtGen_6_9321_Heatstressoots_3.0h_Rep1.cel
	Treatment: At day 16, stress treatment started at 3 hours of light treatment. Heat stress (38Â°C, samples taken at 0.25, 0.5, 1.0, 3.0h of hs and +1, +3, +9, +21h recovery at 25Â°C),Group Nover/von Koskull_DÃ¶ring
AtGen_6_9322_Heatstress_Roots_3.0h_Rep2	2461		Roots	N1092	AtGen_6_9322_Heatstressoots_3.0h_Rep2.cel
	Treatment: At day 16, stress treatment started at 3 hours of light treatment. Heat stress (38Â°C, samples taken at 0.25, 0.5, 1.0, 3.0h of hs and +1, +3, +9, +21h recovery at 25Â°C),Group Nover/von Koskull_DÃ¶ring
AtGen_6_9411_Heatstress(3h)+3hrecovery_Shoots_6.0h_Rep1	2466		Shoots	N1092	AtGen_6_9411_Heatstress(3h)+3hrecovery_Shoots_6.0h_Rep1.cel
	Treatment: At day 16, stress treatment started at 3 hours of light treatment. Heat stress (38Â°C, samples taken at 0.25, 0.5, 1.0, 3.0h of hs and +1, +3, +9, +21h recovery at 25Â°C),Group Nover/von Koskull_DÃ¶ring
AtGen_6_9412_Heatstress(3h)+3hrecovery_Shoots_6.0h_Rep2	2467		Shoots	N1092	AtGen_6_9412_Heatstress(3h)+3hrecovery_Shoots_6.0h_Rep2.cel
	Treatment: At day 16, stress treatment started at 3 hours of light treatment. Heat stress (38Â°C, samples taken at 0.25, 0.5, 1.0, 3.0h of hs and +1, +3, +9, +21h recovery at 25Â°C),Group Nover/von Koskull_DÃ¶ring
AtGen_6_9421_Heatstress(3h)+3hrecovery_Roots_6.0h_Rep1	2468		Roots	N1092	AtGen_6_9421_Heatstress(3h)+3hrecoveryoots_6.0h_Rep1.cel
	Treatment: At day 16, stress treatment started at 3 hours of light treatment. Heat stress (38Â°C, samples taken at 0.25, 0.5, 1.0, 3.0h of hs and +1, +3, +9, +21h recovery at 25Â°C),Group Nover/von Koskull_DÃ¶ring
AtGen_6_9422_Heatstress(3h)+3hrecovery_Roots_6.0h_Rep2	2469		Roots	N1092	AtGen_6_9422_Heatstress(3h)+3hrecoveryoots_6.0h_Rep2.cel
	Treatment: At day 16, stress treatment started at 3 hours of light treatment. Heat stress (38Â°C, samples taken at 0.25, 0.5, 1.0, 3.0h of hs and +1, +3, +9, +21h recovery at 25Â°C),Group Nover/von Koskull_DÃ¶ring
AtGen_6_9511_Heatstress(3h)+9hrecovery_Shoots_12.0h_Rep1	2470		Shoots	N1092	AtGen_6_9511_Heatstress(3h)+9hrecovery_Shoots_12.0h_Rep1.cel
	Treatment: At day 16, stress treatment started at 3 hours of light treatment. Heat stress (38Â°C, samples taken at 0.25, 0.5, 1.0, 3.0h of hs and +1, +3, +9, +21h recovery at 25Â°C),Group Nover/von Koskull_DÃ¶ring
AtGen_6_9512_Heatstress(3h)+9hrecovery_Shoots_12.0h_Rep2	2471		Shoots	N1092	AtGen_6_9512_Heatstress(3h)+9hrecovery_Shoots_12.0h_Rep2.cel
	Treatment: At day 16, stress treatment started at 3 hours of light treatment. Heat stress (38Â°C, samples taken at 0.25, 0.5, 1.0, 3.0h of hs and +1, +3, +9, +21h recovery at 25Â°C),Group Nover/von Koskull_DÃ¶ring
AtGen_6_9521_Heatstress(3h)+9hrecovery_Roots_12.0h_Rep1	2472		Roots	N1092	AtGen_6_9521_Heatstress(3h)+9hrecoveryoots_12.0h_Rep1.cel
	Treatment: At day 16, stress treatment started at 3 hours of light treatment. Heat stress (38Â°C, samples taken at 0.25, 0.5, 1.0, 3.0h of hs and +1, +3, +9, +21h recovery at 25Â°C),Group Nover/von Koskull_DÃ¶ring
AtGen_6_9522_Heatstress(3h)+9hrecovery_Roots_12.0h_Rep2	2473		Roots	N1092	AtGen_6_9522_Heatstress(3h)+9hrecoveryoots_12.0h_Rep2.cel
	Treatment: At day 16, stress treatment started at 3 hours of light treatment. Heat stress (38Â°C, samples taken at 0.25, 0.5, 1.0, 3.0h of hs and +1, +3, +9, +21h recovery at 25Â°C),Group Nover/von Koskull_DÃ¶ring
AtGen_6_9611_Heatstress(3h)+21hrecovery_Shoots_24.0h_Rep1	2474		Shoots	N1092	AtGen_6_9611_Heatstress(3h)+21hrecovery_Shoots_24.0h_Rep1.cel
	Treatment: At day 16, stress treatment started at 3 hours of light treatment. Heat stress (38Â°C, samples taken at 0.25, 0.5, 1.0, 3.0h of hs and +1, +3, +9, +21h recovery at 25Â°C),Group Nover/von Koskull_DÃ¶ring
AtGen_6_9612_Heatstress(3h)+21hrecovery_Shoots_24.0h_Rep2	2475		Shoots	N1092	9612.CEL
	Treatment: At day 16, stress treatment started at 3 hours of light treatment. Heat stress (38Â°C, samples taken at 0.25, 0.5, 1.0, 3.0h of hs and +1, +3, +9, +21h recovery at 25Â°C),Group Nover/von Koskull_DÃ¶ring
AtGen_6_9621_Heatstress(3h)+21hrecovery_Roots_24.0h_Rep1	2476		Roots	N1092	9621.CEL
	Treatment: At day 16, stress treatment started at 3 hours of light treatment. Heat stress (38Â°C, samples taken at 0.25, 0.5, 1.0, 3.0h of hs and +1, +3, +9, +21h recovery at 25Â°C),Group Nover/von Koskull_DÃ¶ring
AtGen_6_9622_Heatstress(3h)+21hrecovery_Roots_24.0h_Rep2	2477		Roots	N1092	9622.CEL
	Treatment: At day 16, stress treatment started at 3 hours of light treatment. Heat stress (38Â°C, samples taken at 0.25, 0.5, 1.0, 3.0h of hs and +1, +3, +9, +21h recovery at 25Â°C),Group Nover/von Koskull_DÃ¶ring
AtGen_6_9711_Heatstress_Shoots_0.25h_Rep1	2446		Shoots	N1092	9711.CEL
	Treatment: At day 16, stress treatment started at 3 hours of light treatment. Heat stress (38Â°C, samples taken at 0.25, 0.5, 1.0, 3.0h of hs and +1, +3, +9, +21h recovery at 25Â°C),Group Nover/von Koskull_DÃ¶ring
AtGen_6_9712_Heatstress_Shoots_0.25h_Rep2	2447		Shoots	N1092	9712.CEL
	Treatment: At day 16, stress treatment started at 3 hours of light treatment. Heat stress (38Â°C, samples taken at 0.25, 0.5, 1.0, 3.0h of hs and +1, +3, +9, +21h recovery at 25Â°C),Group Nover/von Koskull_DÃ¶ring
AtGen_6_9721_Heatstress_Roots_0.25h_Rep1	2448		Roots	N1092	9721.CEL
	Treatment: At day 16, stress treatment started at 3 hours of light treatment. Heat stress (38Â°C, samples taken at 0.25, 0.5, 1.0, 3.0h of hs and +1, +3, +9, +21h recovery at 25Â°C),Group Nover/von Koskull_DÃ¶ring
AtGen_6_9722_Heatstress_Roots_0.25h_Rep2	2449		Roots	N1092	9722.CEL
	Treatment: At day 16, stress treatment started at 3 hours of light treatment. Heat stress (38Â°C, samples taken at 0.25, 0.5, 1.0, 3.0h of hs and +1, +3, +9, +21h recovery at 25Â°C),Group Nover/von Koskull_DÃ¶ring
AtGen_6_9811_Heatstress(3h)+1hrecovery_Shoots_4.0h_Rep1	2462		Shoots	N1092	9811.CEL
	Treatment: At day 16, stress treatment started at 3 hours of light treatment. Heat stress (38Â°C, samples taken at 0.25, 0.5, 1.0, 3.0h of hs and +1, +3, +9, +21h recovery at 25Â°C),Group Nover/von Koskull_DÃ¶ring
AtGen_6_9812_Heatstress(3h)+1hrecovery_Shoots_4.0h_Rep2	2463		Shoots	N1092	9812.CEL
	Treatment: At day 16, stress treatment started at 3 hours of light treatment. Heat stress (38Â°C, samples taken at 0.25, 0.5, 1.0, 3.0h of hs and +1, +3, +9, +21h recovery at 25Â°C),Group Nover/von Koskull_DÃ¶ring
AtGen_6_9821_Heatstress(3h)+1hrecovery_Roots_4.0h_Rep1	2464		Roots	N1092	9821.CEL
	Treatment: At day 16, stress treatment started at 3 hours of light treatment. Heat stress (38Â°C, samples taken at 0.25, 0.5, 1.0, 3.0h of hs and +1, +3, +9, +21h recovery at 25Â°C),Group Nover/von Koskull_DÃ¶ring
AtGen_6_9822_Heatstress(3h)+1hrecovery_Roots_4.0h_Rep2	2465		Roots	N1092	9822.CEL
	Treatment: At day 16, stress treatment started at 3 hours of light treatment. Heat stress (38Â°C, samples taken at 0.25, 0.5, 1.0, 3.0h of hs and +1, +3, +9, +21h recovery at 25Â°C),Group Nover/von Koskull_DÃ¶ring

## Sheet: Control
Slide ID	Slide Name	Genetic Background	Tissue	Stock Code	Cel File
AtGen_6_0011_Control_Shoots_0h_Rep1	2206		Shoots	N1092	0011.CEL
	Treatment: At day 16, stress treatment started at 3 hours of light treatment. Control plants, Group Kudla. The plants were treated like the treated plants; e.g.: Transfer of Magenta boxes out of the climate chamber. Opening of the boxes and lifting the raft as long as the treatments last. Then boxes were transferred back to the climate chamber.
AtGen_6_0012_Control_Shoots_0h_Rep2	2207		Shoots	N1092	0012.CEL
	Treatment: At day 16, stress treatment started at 3 hours of light treatment. Control plants, Group Kudla. The plants were treated like the treated plants; e.g.: Transfer of Magenta boxes out of the climate chamber. Opening of the boxes and lifting the raft as long as the treatments last. Then boxes were transferred back to the climate chamber.
AtGen_6_0021_Control_Roots_0h_Rep1	2208		Roots	N1092	0021.CEL
	Treatment: At day 16, stress treatment started at 3 hours of light treatment. Control plants, Group Kudla. The plants were treated like the treated plants; e.g.: Transfer of Magenta boxes out of the climate chamber. Opening of the boxes and lifting the raft as long as the treatments last. Then boxes were transferred back to the climate chamber.
AtGen_6_0022_Control_Roots_0h_Rep2	2209		Roots	N1092	0022.CEL
	Treatment: At day 16, stress treatment started at 3 hours of light treatment. Control plants, Group Kudla. The plants were treated like the treated plants; e.g.: Transfer of Magenta boxes out of the climate chamber. Opening of the boxes and lifting the raft as long as the treatments last. Then boxes were transferred back to the climate chamber.
AtGen_6_0111_Control_Shoots_0.5h_Rep1	2214		Shoots	N1092	0111.CEL
	Treatment: At day 16, stress treatment started at 3 hours of light treatment. Control plants, Group Kudla. The plants were treated like the treated plants; e.g.: Transfer of Magenta boxes out of the climate chamber. Opening of the boxes and lifting the raft as long as the treatments last. Then boxes were transferred back to the climate chamber.
AtGen_6_0112_Control_Shoots_0.5h_Rep2	2215		Shoots	N1092	0112.CEL
	Treatment: At day 16, stress treatment started at 3 hours of light treatment. Control plants, Group Kudla. The plants were treated like the treated plants; e.g.: Transfer of Magenta boxes out of the climate chamber. Opening of the boxes and lifting the raft as long as the treatments last. Then boxes were transferred back to the climate chamber.
AtGen_6_0121_Control_Roots_0.5h_Rep1	2216		Roots	N1092	0121.CEL
	Treatment: At day 16, stress treatment started at 3 hours of light treatment. Control plants, Group Kudla. The plants were treated like the treated plants; e.g.: Transfer of Magenta boxes out of the climate chamber. Opening of the boxes and lifting the raft as long as the treatments last. Then boxes were transferred back to the climate chamber.
AtGen_6_0122_Control_Roots_0.5h_Rep2	2217		Roots	N1092	0122.CEL
	Treatment: At day 16, stress treatment started at 3 hours of light treatment. Control plants, Group Kudla. The plants were treated like the treated plants; e.g.: Transfer of Magenta boxes out of the climate chamber. Opening of the boxes and lifting the raft as long as the treatments last. Then boxes were transferred back to the climate chamber.
AtGen_6_0211_Control_Shoots_1.0h_Rep1	2218		Shoots	N1092	0211.CEL
	Treatment: At day 16, stress treatment started at 3 hours of light treatment. Control plants, Group Kudla. The plants were treated like the treated plants; e.g.: Transfer of Magenta boxes out of the climate chamber. Opening of the boxes and lifting the raft as long as the treatments last. Then boxes were transferred back to the climate chamber.
AtGen_6_0212_Control_Shoots_1.0h_Rep2	2219		Shoots	N1092	0212.CEL
	Treatment: At day 16, stress treatment started at 3 hours of light treatment. Control plants, Group Kudla. The plants were treated like the treated plants; e.g.: Transfer of Magenta boxes out of the climate chamber. Opening of the boxes and lifting the raft as long as the treatments last. Then boxes were transferred back to the climate chamber.
AtGen_6_0221_Control_Roots_1.0h_Rep1	2220		Roots	N1092	0221.CEL
	Treatment: At day 16, stress treatment started at 3 hours of light treatment. Control plants, Group Kudla. The plants were treated like the treated plants; e.g.: Transfer of Magenta boxes out of the climate chamber. Opening of the boxes and lifting the raft as long as the treatments last. Then boxes were transferred back to the climate chamber.
AtGen_6_0222_Control_Roots_1.0h_Rep2	2221		Roots	N1092	0222.CEL
	Treatment: At day 16, stress treatment started at 3 hours of light treatment. Control plants, Group Kudla. The plants were treated like the treated plants; e.g.: Transfer of Magenta boxes out of the climate chamber. Opening of the boxes and lifting the raft as long as the treatments last. Then boxes were transferred back to the climate chamber.
AtGen_6_0311_Control_Shoots_3.0h_Rep1	2222		Shoots	N1092	0311.CEL
	Treatment: At day 16, stress treatment started at 3 hours of light treatment. Control plants, Group Kudla. The plants were treated like the treated plants; e.g.: Transfer of Magenta boxes out of the climate chamber. Opening of the boxes and lifting the raft as long as the treatments last. Then boxes were transferred back to the climate chamber.
AtGen_6_0312_Control_Shoots_3.0h_Rep2	2223		Shoots	N1092	0312.CEL
	Treatment: At day 16, stress treatment started at 3 hours of light treatment. Control plants, Group Kudla. The plants were treated like the treated plants; e.g.: Transfer of Magenta boxes out of the climate chamber. Opening of the boxes and lifting the raft as long as the treatments last. Then boxes were transferred back to the climate chamber.
AtGen_6_0321_Control_Roots_3.0h_Rep1	2224		Roots	N1092	0321.CEL
	Treatment: At day 16, stress treatment started at 3 hours of light treatment. Control plants, Group Kudla. The plants were treated like the treated plants; e.g.: Transfer of Magenta boxes out of the climate chamber. Opening of the boxes and lifting the raft as long as the treatments last. Then boxes were transferred back to the climate chamber.
AtGen_6_0322_Control_Roots_3.0h_Rep2	2225		Roots	N1092	0322.CEL
	Treatment: At day 16, stress treatment started at 3 hours of light treatment. Control plants, Group Kudla. The plants were treated like the treated plants; e.g.: Transfer of Magenta boxes out of the climate chamber. Opening of the boxes and lifting the raft as long as the treatments last. Then boxes were transferred back to the climate chamber.
AtGen_6_0411_Control_Shoots_6.0h_Rep1	2230		Shoots	N1092	0411.CEL
	Treatment: At day 16, stress treatment started at 3 hours of light treatment. Control plants, Group Kudla. The plants were treated like the treated plants; e.g.: Transfer of Magenta boxes out of the climate chamber. Opening of the boxes and lifting the raft as long as the treatments last. Then boxes were transferred back to the climate chamber.
AtGen_6_0412_Control_Shoots_6.0h_Rep2	2231		Shoots	N1092	0412.CEL
	Treatment: At day 16, stress treatment started at 3 hours of light treatment. Control plants, Group Kudla. The plants were treated like the treated plants; e.g.: Transfer of Magenta boxes out of the climate chamber. Opening of the boxes and lifting the raft as long as the treatments last. Then boxes were transferred back to the climate chamber.
AtGen_6_0421_Control_Roots_6.0h_Rep1	2232		Roots	N1092	0421.CEL
	Treatment: At day 16, stress treatment started at 3 hours of light treatment. Control plants, Group Kudla. The plants were treated like the treated plants; e.g.: Transfer of Magenta boxes out of the climate chamber. Opening of the boxes and lifting the raft as long as the treatments last. Then boxes were transferred back to the climate chamber.
AtGen_6_0422_Control_Roots_6.0h_Rep2	2233		Roots	N1092	0422.CEL
	Treatment: At day 16, stress treatment started at 3 hours of light treatment. Control plants, Group Kudla. The plants were treated like the treated plants; e.g.: Transfer of Magenta boxes out of the climate chamber. Opening of the boxes and lifting the raft as long as the treatments last. Then boxes were transferred back to the climate chamber.
AtGen_6_0511_Control_Shoots_12.0h_Rep1	2234		Shoots	N1092	0511.CEL
	Treatment: At day 16, stress treatment started at 3 hours of light treatment. Control plants, Group Kudla. The plants were treated like the treated plants; e.g.: Transfer of Magenta boxes out of the climate chamber. Opening of the boxes and lifting the raft as long as the treatments last. Then boxes were transferred back to the climate chamber.
AtGen_6_0512_Control_Shoots_12.0h_Rep2	2235		Shoots	N1092	0512.CEL
	Treatment: At day 16, stress treatment started at 3 hours of light treatment. Control plants, Group Kudla. The plants were treated like the treated plants; e.g.: Transfer of Magenta boxes out of the climate chamber. Opening of the boxes and lifting the raft as long as the treatments last. Then boxes were transferred back to the climate chamber.
AtGen_6_0521_Control_Roots_12.0h_Rep1	2236		Roots	N1092	0521.CEL
	Treatment: At day 16, stress treatment started at 3 hours of light treatment. Control plants, Group Kudla. The plants were treated like the treated plants; e.g.: Transfer of Magenta boxes out of the climate chamber. Opening of the boxes and lifting the raft as long as the treatments last. Then boxes were transferred back to the climate chamber.
AtGen_6_0522_Control_Roots_12.0h_Rep2	2237		Roots	N1092	0522.CEL
	Treatment: At day 16, stress treatment started at 3 hours of light treatment. Control plants, Group Kudla. The plants were treated like the treated plants; e.g.: Transfer of Magenta boxes out of the climate chamber. Opening of the boxes and lifting the raft as long as the treatments last. Then boxes were transferred back to the climate chamber.
AtGen_6_0611_Control_Shoots_24.0h_Rep1	2238		Shoots	N1092	0611.CEL
	Treatment: At day 16, stress treatment started at 3 hours of light treatment. Control plants, Group Kudla. The plants were treated like the treated plants; e.g.: Transfer of Magenta boxes out of the climate chamber. Opening of the boxes and lifting the raft as long as the treatments last. Then boxes were transferred back to the climate chamber.
AtGen_6_0612_Control_Shoots_24.0h_Rep2	2239		Shoots	N1092	0612.CEL
	Treatment: At day 16, stress treatment started at 3 hours of light treatment. Control plants, Group Kudla. The plants were treated like the treated plants; e.g.: Transfer of Magenta boxes out of the climate chamber. Opening of the boxes and lifting the raft as long as the treatments last. Then boxes were transferred back to the climate chamber.
AtGen_6_0621_Control_Roots_24.0h_Rep1	2240		Roots	N1092	0621.CEL
	Treatment: At day 16, stress treatment started at 3 hours of light treatment. Control plants, Group Kudla. The plants were treated like the treated plants; e.g.: Transfer of Magenta boxes out of the climate chamber. Opening of the boxes and lifting the raft as long as the treatments last. Then boxes were transferred back to the climate chamber.
AtGen_6_0622_Control_Roots_24.0h_Rep2	2241		Roots	N1092	0622.CEL
	Treatment: At day 16, stress treatment started at 3 hours of light treatment. Control plants, Group Kudla. The plants were treated like the treated plants; e.g.: Transfer of Magenta boxes out of the climate chamber. Opening of the boxes and lifting the raft as long as the treatments last. Then boxes were transferred back to the climate chamber.
AtGen_6_0711_Control_Shoots_0.25h_Rep1	2210		Shoots	N1092	0711.CEL
	Treatment: At day 16, stress treatment started at 3 hours of light treatment. Control plants, Group Kudla. The plants were treated like the treated plants; e.g.: Transfer of Magenta boxes out of the climate chamber. Opening of the boxes and lifting the raft as long as the treatments last. Then boxes were transferred back to the climate chamber.
AtGen_6_0712_Control_Shoots_0.25h_Rep2	2211		Shoots	N1092	0712.CEL
	Treatment: At day 16, stress treatment started at 3 hours of light treatment. Control plants, Group Kudla. The plants were treated like the treated plants; e.g.: Transfer of Magenta boxes out of the climate chamber. Opening of the boxes and lifting the raft as long as the treatments last. Then boxes were transferred back to the climate chamber.
AtGen_6_0721_Control_Roots_0.25h_Rep1	2212		Roots	N1092	0721.CEL
	Treatment: At day 16, stress treatment started at 3 hours of light treatment. Control plants, Group Kudla. The plants were treated like the treated plants; e.g.: Transfer of Magenta boxes out of the climate chamber. Opening of the boxes and lifting the raft as long as the treatments last. Then boxes were transferred back to the climate chamber.
AtGen_6_0722_Control_Roots_0.25h_Rep2	2213		Roots	N1092	0722.CEL
	Treatment: At day 16, stress treatment started at 3 hours of light treatment. Control plants, Group Kudla. The plants were treated like the treated plants; e.g.: Transfer of Magenta boxes out of the climate chamber. Opening of the boxes and lifting the raft as long as the treatments last. Then boxes were transferred back to the climate chamber.
AtGen_6_0811_Control_Shoots_4.0h_Rep1	2226		Shoots	N1092	0811.CEL
	Treatment: At day 16, stress treatment started at 3 hours of light treatment. Control plants, Group Kudla. The plants were treated like the treated plants; e.g.: Transfer of Magenta boxes out of the climate chamber. Opening of the boxes and lifting the raft as long as the treatments last. Then boxes were transferred back to the climate chamber.
AtGen_6_0812_Control_Shoots_4.0h_Rep2	2227		Shoots	N1092	0812.CEL
	Treatment: At day 16, stress treatment started at 3 hours of light treatment. Control plants, Group Kudla. The plants were treated like the treated plants; e.g.: Transfer of Magenta boxes out of the climate chamber. Opening of the boxes and lifting the raft as long as the treatments last. Then boxes were transferred back to the climate chamber.
AtGen_6_0821_Control_Roots_4.0h_Rep1	2228		Roots	N1092	0821.CEL
	Treatment: At day 16, stress treatment started at 3 hours of light treatment. Control plants, Group Kudla. The plants were treated like the treated plants; e.g.: Transfer of Magenta boxes out of the climate chamber. Opening of the boxes and lifting the raft as long as the treatments last. Then boxes were transferred back to the climate chamber.
AtGen_6_0822_Control_Roots_4.0h_Rep2	2229		Roots	N1092	0822.CEL
	Treatment: At day 16, stress treatment started at 3 hours of light treatment. Control plants, Group Kudla. The plants were treated like the treated plants; e.g.: Transfer of Magenta boxes out of the climate chamber. Opening of the boxes and lifting the raft as long as the treatments last. Then boxes were transferred back to the climate chamber.
