# Supplementary material for: Prediction and expression analysis of deleterious nonsynonymous SNPs of Arabidopsis ACD11 gene by combining computational algorithms and molecular docking approach
Source: PLoS Comput Biol. 2022 Jun 16;18(6):e1009539. doi: 10.1371/journal.pcbi.1009539 (PMC9242461; doi:10.1371/journal.pcbi.1009539)
Supplement: S13 Table — (XLSX) [file pcbi.1009539.s022.xlsx]

## Sheet: Transformed by JSON-CSV.CO
name	value
AtGen_C-1_1-C-6_REP1_ATH1	460.8
AtGen_C-2_2-C-6_REP2_ATH1	444.9
AtGen_C-3_4-C-6_REP3_ATH1	478.8
AtGen_C-10_1-Pi-6_REP1_ATH1	472.3
AtGen_C-11_2-Pi-6_REP2_ATH1	526.2
AtGen_C-12_3-Pi-6_REP3_ATH1	554.6
AtGen_C-4_1-C-12_REP1_ATH1	362.7
AtGen_C-5_2-C-12_REP2_ATH1	351.9
AtGen_C-6_3-C-12_REP3_ATH1	398.1
AtGen_C-13_1-Pi-12_REP1_ATH1	410.1
AtGen_C-14_2-Pi-12_REP2_ATH1	474.4
AtGen_C-15_3-Pi-12_REP3_ATH1	479.5
AtGen_C-7_1-C-24_REP1_ATH1	387.5
AtGen_C-8_2-C-24_REP2_ATH1	393.4
AtGen_C-9_3-C-24_REP3_ATH1	453.7
AtGen_C-16_1-Pi-24_REP1_ATH1	488.4
AtGen_C-17_2-Pi-24_REP2_ATH1	510.8
AtGen_C-18_3-Pi-24_REP3_ATH1	543.2

## Sheet: NASC
Slide ID	Slide Name	Genetic Background	Tissue	Stock Code	Cel File
AtGen_C-10_1-Pi-6_REP1_ATH1	1490		leaves		AtGen_C-10_1-Pi-6_REP1_ATH1.CEL
	Treatment: Plants were moved to growth chamber with 20Â°C day / 18Â°C night for treatment. As many Phytophthora infestans drops (10 000 spores/drop) on leaves as possible. Trays covered with lid after treatment. Leaves harvested 6 hours post-treatment.
AtGen_C-11_2-Pi-6_REP2_ATH1	1491		leaves		AtGen_C-11_2-Pi-6_REP2_ATH1.CEL
	Treatment: Plants were moved to growth chamber with 20Â°C day / 18Â°C night for treatment. As many Phytophthora infestans drops (10 000 spores/drop) on leaves as possible. Trays covered with lid after treatment. Leaves harvested 6 hours post-treatment.
AtGen_C-12_3-Pi-6_REP3_ATH1	1492		leaves		AtGen_C-12_3-Pi-6_REP3_ATH1.CEL
	Treatment: Plants were moved to growth chamber with 20Â°C day / 18Â°C night for treatment. As many Phytophthora infestans drops (10 000 spores/drop) on leaves as possible. Trays covered with lid after treatment. Leaves harvested 6 hours post-treatment.
AtGen_C-13_1-Pi-12_REP1_ATH1	1493		leaves		AtGen_C-13_1-Pi-12_REP1_ATH1.CEL
	Treatment: Plants were moved to growth chamber with 20Â°C day / 18Â°C night for treatment. As many Phytophthora infestans drops (10 000 spores/drop) on leaves as possible. Trays covered with lid after treatment. Leaves harvested 12 hours post-treatment.
AtGen_C-14_2-Pi-12_REP2_ATH1	1494		leaves		AtGen_C-14_2-Pi-12_REP2_ATH1.CEL
	Treatment: Plants were moved to growth chamber with 20Â°C day / 18Â°C night for treatment. As many Phytophthora infestans drops (10 000 spores/drop) on leaves as possible. Trays covered with lid after treatment. Leaves harvested 12 hours post-treatment.
AtGen_C-15_3-Pi-12_REP3_ATH1	1495		leaves		AtGen_C-15_3-Pi-12_REP3_ATH1.CEL
	Treatment: Plants were moved to growth chamber with 20Â°C day / 18Â°C night for treatment. As many Phytophthora infestans drops (10 000 spores/drop) on leaves as possible. Trays covered with lid after treatment. Leaves harvested 12 hours post-treatment.
AtGen_C-16_1-Pi-24_REP1_ATH1	1496		leaves		AtGen_C-16_1-Pi-24_REP1_ATH1.CEL
	Treatment: Plants were moved to growth chamber with 20Â°C day / 18Â°C night for treatment. As many Phytophthora infestans drops (10 000 spores/drop) on leaves as possible. Trays covered with lid after treatment. Leaves harvested 24 hours post-treatment.
AtGen_C-17_2-Pi-24_REP2_ATH1	1497		leaves		AtGen_C-17_2-Pi-24_REP2_ATH1.CEL
	Treatment: Plants were moved to growth chamber with 20Â°C day / 18Â°C night for treatment. As many Phytophthora infestans drops (10 000 spores/drop) on leaves as possible. Trays covered with lid after treatment. Leaves harvested 24 hours post-treatment.
AtGen_C-18_3-Pi-24_REP3_ATH1	1498		leaves		AtGen_C-18_3-Pi-24_REP3_ATH1.CEL
	Treatment: Plants were moved to growth chamber with 20Â°C day / 18Â°C night for treatment. As many Phytophthora infestans drops (10 000 spores/drop) on leaves as possible. Trays covered with lid after treatment. Leaves harvested 24 hours post-treatment.
AtGen_C-1_1-C-6_REP1_ATH1	1481		leaves		AtGen_C-1_1-C-6_REP1_ATH1.CEL
	Treatment: Plants were moved to growth chamber with 20Â°C day / 18Â°C night for treatment. As many Water drops on leaves as possible. Trays covered with lid after treatment. Leaves harvested 6 hours post-treatment.
AtGen_C-2_2-C-6_REP2_ATH1	1482		leaves		AtGen_C-2_2-C-6_REP2_ATH1.CEL
	Treatment: Plants were moved to growth chamber with 20Â°C day / 18Â°C night for treatment. As many Water drops on leaves as possible. Trays covered with lid after treatment. Leaves harvested 6 hours post-treatment.
AtGen_C-3_4-C-6_REP3_ATH1	1483		leaves		AtGen_C-3_4-C-6_REP3_ATH1.CEL
	Treatment: Plants were moved to growth chamber with 20Â°C day / 18Â°C night for treatment. As many Water drops on leaves as possible. Trays covered with lid after treatment. Leaves harvested 6 hours post-treatment.
AtGen_C-4_1-C-12_REP1_ATH1	1484		leaves		AtGen_C-4_1-C-12_REP1_ATH1.CEL
	Treatment: Plants were moved to growth chamber with 20Â°C day / 18Â°C night for treatment. As many Water drops on leaves as possible. Trays covered with lid after treatment. Leaves harvested 12 hours post-treatment.
AtGen_C-5_2-C-12_REP2_ATH1	1485		leaves		AtGen_C-5_2-C-12_REP2_ATH1.CEL
	Treatment: Plants were moved to growth chamber with 20Â°C day / 18Â°C night for treatment. As many Water drops on leaves as possible. Trays covered with lid after treatment. Leaves harvested 12 hours post-treatment.
AtGen_C-6_3-C-12_REP3_ATH1	1486		leaves		AtGen_C-6_3-C-12_REP3_ATH1.CEL
	Treatment: Plants were moved to growth chamber with 20Â°C day / 18Â°C night for treatment. As many Water drops on leaves as possible. Trays covered with lid after treatment. Leaves harvested 12 hours post-treatment.
AtGen_C-7_1-C-24_REP1_ATH1	1487		leaves		AtGen_C-7_1-C-24_REP1_ATH1.CEL
	Treatment: Plants were moved to growth chamber with 20Â°C day / 18Â°C night for treatment. As many Water drops on leaves as possible. Trays covered with lid after treatment. Leaves harvested 24 hours post-treatment.
AtGen_C-8_2-C-24_REP2_ATH1	1488		leaves		AtGen_C-8_2-C-24_REP2_ATH1.CEL
	Treatment: Plants were moved to growth chamber with 20Â°C day / 18Â°C night for treatment. As many Water drops on leaves as possible. Trays covered with lid after treatment. Leaves harvested 24 hours post-treatment.
AtGen_C-9_3-C-24_REP3_ATH1	1489		leaves		AtGen_C-9_3-C-24_REP3_ATH1.CEL
	Treatment: Plants were moved to growth chamber with 20Â°C day / 18Â°C night for treatment. As many Water drops on leaves as possible. Trays covered with lid after treatment. Leaves harvested 24 hours post-treatment
