# Supplementary material for: Prediction and expression analysis of deleterious nonsynonymous SNPs of Arabidopsis ACD11 gene by combining computational algorithms and molecular docking approach
Source: PLoS Comput Biol. 2022 Jun 16;18(6):e1009539. doi: 10.1371/journal.pcbi.1009539 (PMC9242461; doi:10.1371/journal.pcbi.1009539)
Supplement: S14 Table — (XLSX) [file pcbi.1009539.s023.xlsx]

## Sheet: Transformed by JSON-CSV.CO
name	value
GSM157299_JPritchard_A-1_CTR_Rep1_ATH1	371.134
GSM157300_JPritchard_A-2_CTR_Rep2_ATH1	445.089
GSM157301_Pritchard_A-3_CTR_Rep3_ATH1	405.455
GSM157303_JPritchard_A-5_API_Rep2_ATH1	441.103
GSM157304_JPritchard_A-6_API_Rep3_ATH1	490.857
