# Supplementary material for: Prediction and expression analysis of deleterious nonsynonymous SNPs of Arabidopsis ACD11 gene by combining computational algorithms and molecular docking approach
Source: PLoS Comput Biol. 2022 Jun 16;18(6):e1009539. doi: 10.1371/journal.pcbi.1009539 (PMC9242461; doi:10.1371/journal.pcbi.1009539)
Supplement: S15 Table — (XLSX) [file pcbi.1009539.s024.xlsx]

## Sheet: 1001 Genome Project_SNPs_AT2G34
chr	pos	strain	ref	alt	quality	impact	type
2	14630467	88	G	A	40	MODERATE,MODIFIER	missense_variant,upstream_gene_variant
2	14630467	108	G	A	40	MODERATE,MODIFIER	missense_variant,upstream_gene_variant
2	14630467	139	G	A	40	MODERATE,MODIFIER	missense_variant,upstream_gene_variant
2	14630467	159	G	A	40	MODERATE,MODIFIER	missense_variant,upstream_gene_variant
2	14630467	265	G	A	40	MODERATE,MODIFIER	missense_variant,upstream_gene_variant
2	14630467	350	G	A	40	MODERATE,MODIFIER	missense_variant,upstream_gene_variant
2	14630467	351	G	A	40	MODERATE,MODIFIER	missense_variant,upstream_gene_variant
2	14630467	403	G	A	40	MODERATE,MODIFIER	missense_variant,upstream_gene_variant
2	14630467	410	G	A	40	MODERATE,MODIFIER	missense_variant,upstream_gene_variant
2	14630467	424	G	A	40	MODERATE,MODIFIER	missense_variant,upstream_gene_variant
2	14630467	430	G	A	40	MODERATE,MODIFIER	missense_variant,upstream_gene_variant
2	14630467	470	G	A	40	MODERATE,MODIFIER	missense_variant,upstream_gene_variant
2	14630467	476	G	A	40	MODERATE,MODIFIER	missense_variant,upstream_gene_variant
2	14630467	484	G	A	40	MODERATE,MODIFIER	missense_variant,upstream_gene_variant
2	14630467	504	G	A	40	MODERATE,MODIFIER	missense_variant,upstream_gene_variant
2	14630467	506	G	A	40	MODERATE,MODIFIER	missense_variant,upstream_gene_variant
2	14630467	531	G	A	40	MODERATE,MODIFIER	missense_variant,upstream_gene_variant
2	14630467	544	G	A	40	MODERATE,MODIFIER	missense_variant,upstream_gene_variant
2	14630467	546	G	A	40	MODERATE,MODIFIER	missense_variant,upstream_gene_variant
2	14630467	628	G	A	40	MODERATE,MODIFIER	missense_variant,upstream_gene_variant
2	14630467	630	G	A	40	MODERATE,MODIFIER	missense_variant,upstream_gene_variant
2	14630467	680	G	A	40	MODERATE,MODIFIER	missense_variant,upstream_gene_variant
2	14630467	681	G	A	40	MODERATE,MODIFIER	missense_variant,upstream_gene_variant
2	14630467	685	G	A	40	MODERATE,MODIFIER	missense_variant,upstream_gene_variant
2	14630467	687	G	A	40	MODERATE,MODIFIER	missense_variant,upstream_gene_variant
2	14630467	728	G	A	40	MODERATE,MODIFIER	missense_variant,upstream_gene_variant
2	14630467	742	G	A	40	MODERATE,MODIFIER	missense_variant,upstream_gene_variant
2	14630467	763	G	A	40	MODERATE,MODIFIER	missense_variant,upstream_gene_variant
2	14630467	765	G	A	40	MODERATE,MODIFIER	missense_variant,upstream_gene_variant
2	14630467	766	G	A	40	MODERATE,MODIFIER	missense_variant,upstream_gene_variant
2	14630467	768	G	A	40	MODERATE,MODIFIER	missense_variant,upstream_gene_variant
2	14630467	772	G	A	40	MODERATE,MODIFIER	missense_variant,upstream_gene_variant
2	14630467	801	G	A	40	MODERATE,MODIFIER	missense_variant,upstream_gene_variant
2	14630467	853	G	A	40	MODERATE,MODIFIER	missense_variant,upstream_gene_variant
2	14630467	854	G	A	40	MODERATE,MODIFIER	missense_variant,upstream_gene_variant
2	14630467	867	G	A	40	MODERATE,MODIFIER	missense_variant,upstream_gene_variant
2	14630467	868	G	A	40	MODERATE,MODIFIER	missense_variant,upstream_gene_variant
2	14630467	870	G	A	40	MODERATE,MODIFIER	missense_variant,upstream_gene_variant
2	14630467	915	G	A	40	MODERATE,MODIFIER	missense_variant,upstream_gene_variant
2	14630467	932	G	A	40	MODERATE,MODIFIER	missense_variant,upstream_gene_variant
2	14630467	991	G	A	40	MODERATE,MODIFIER	missense_variant,upstream_gene_variant
2	14630467	992	G	A	40	MODERATE,MODIFIER	missense_variant,upstream_gene_variant
2	14630467	997	G	A	40	MODERATE,MODIFIER	missense_variant,upstream_gene_variant
2	14630467	1002	G	A	40	MODERATE,MODIFIER	missense_variant,upstream_gene_variant
2	14630467	1006	G	A	40	MODERATE,MODIFIER	missense_variant,upstream_gene_variant
2	14630467	1063	G	A	40	MODERATE,MODIFIER	missense_variant,upstream_gene_variant
2	14630467	1066	G	A	40	MODERATE,MODIFIER	missense_variant,upstream_gene_variant
2	14630467	1070	G	A	40	MODERATE,MODIFIER	missense_variant,upstream_gene_variant
2	14630467	1254	G	A	40	MODERATE,MODIFIER	missense_variant,upstream_gene_variant
2	14630467	1313	G	A	40	MODERATE,MODIFIER	missense_variant,upstream_gene_variant
2	14630467	1317	G	A	40	MODERATE,MODIFIER	missense_variant,upstream_gene_variant
2	14630467	1552	G	A	40	MODERATE,MODIFIER	missense_variant,upstream_gene_variant
2	14630467	1612	G	A	40	MODERATE,MODIFIER	missense_variant,upstream_gene_variant
2	14630467	1622	G	A	40	MODERATE,MODIFIER	missense_variant,upstream_gene_variant
2	14630467	1651	G	A	40	MODERATE,MODIFIER	missense_variant,upstream_gene_variant
2	14630467	1652	G	A	40	MODERATE,MODIFIER	missense_variant,upstream_gene_variant
2	14630467	1676	G	A	40	MODERATE,MODIFIER	missense_variant,upstream_gene_variant
2	14630467	1684	G	A	40	MODERATE,MODIFIER	missense_variant,upstream_gene_variant
2	14630467	1739	G	A	40	MODERATE,MODIFIER	missense_variant,upstream_gene_variant
2	14630467	1741	G	A	40	MODERATE,MODIFIER	missense_variant,upstream_gene_variant
2	14630467	1756	G	A	40	MODERATE,MODIFIER	missense_variant,upstream_gene_variant
2	14630467	1757	G	A	40	MODERATE,MODIFIER	missense_variant,upstream_gene_variant
2	14630467	1793	G	A	40	MODERATE,MODIFIER	missense_variant,upstream_gene_variant
2	14630467	1797	G	A	40	MODERATE,MODIFIER	missense_variant,upstream_gene_variant
2	14630467	1819	G	A	40	MODERATE,MODIFIER	missense_variant,upstream_gene_variant
2	14630467	1820	G	A	40	MODERATE,MODIFIER	missense_variant,upstream_gene_variant
2	14630467	1829	G	A	40	MODERATE,MODIFIER	missense_variant,upstream_gene_variant
2	14630467	1834	G	A	40	MODERATE,MODIFIER	missense_variant,upstream_gene_variant
2	14630467	1835	G	A	40	MODERATE,MODIFIER	missense_variant,upstream_gene_variant
2	14630467	1851	G	A	40	MODERATE,MODIFIER	missense_variant,upstream_gene_variant
2	14630467	1852	G	A	40	MODERATE,MODIFIER	missense_variant,upstream_gene_variant
2	14630467	1853	G	A	40	MODERATE,MODIFIER	missense_variant,upstream_gene_variant
2	14630467	1872	G	A	40	MODERATE,MODIFIER	missense_variant,upstream_gene_variant
2	14630467	1890	G	A	40	MODERATE,MODIFIER	missense_variant,upstream_gene_variant
2	14630467	1925	G	A	40	MODERATE,MODIFIER	missense_variant,upstream_gene_variant
2	14630467	1942	G	A	40	MODERATE,MODIFIER	missense_variant,upstream_gene_variant
2	14630467	1943	G	A	40	MODERATE,MODIFIER	missense_variant,upstream_gene_variant
2	14630467	1954	G	A	40	MODERATE,MODIFIER	missense_variant,upstream_gene_variant
2	14630467	2016	G	A	40	MODERATE,MODIFIER	missense_variant,upstream_gene_variant
2	14630467	2017	G	A	40	MODERATE,MODIFIER	missense_variant,upstream_gene_variant
2	14630467	2031	G	A	40	MODERATE,MODIFIER	missense_variant,upstream_gene_variant
2	14630467	2053	G	A	40	MODERATE,MODIFIER	missense_variant,upstream_gene_variant
2	14630467	2057	G	A	40	MODERATE,MODIFIER	missense_variant,upstream_gene_variant
2	14630467	2081	G	A	40	MODERATE,MODIFIER	missense_variant,upstream_gene_variant
2	14630467	2091	G	A	40	MODERATE,MODIFIER	missense_variant,upstream_gene_variant
2	14630467	2106	G	A	40	MODERATE,MODIFIER	missense_variant,upstream_gene_variant
2	14630467	2108	G	A	40	MODERATE,MODIFIER	missense_variant,upstream_gene_variant
2	14630467	2141	G	A	40	MODERATE,MODIFIER	missense_variant,upstream_gene_variant
2	14630467	2159	G	A	40	MODERATE,MODIFIER	missense_variant,upstream_gene_variant
2	14630467	2166	G	A	40	MODERATE,MODIFIER	missense_variant,upstream_gene_variant
2	14630467	2171	G	A	40	MODERATE,MODIFIER	missense_variant,upstream_gene_variant
2	14630467	2191	G	A	40	MODERATE,MODIFIER	missense_variant,upstream_gene_variant
2	14630467	2202	G	A	40	MODERATE,MODIFIER	missense_variant,upstream_gene_variant
2	14630467	2212	G	A	40	MODERATE,MODIFIER	missense_variant,upstream_gene_variant
2	14630467	2239	G	A	40	MODERATE,MODIFIER	missense_variant,upstream_gene_variant
2	14630467	2240	G	A	40	MODERATE,MODIFIER	missense_variant,upstream_gene_variant
2	14630467	2276	G	A	40	MODERATE,MODIFIER	missense_variant,upstream_gene_variant
2	14630467	2278	G	A	40	MODERATE,MODIFIER	missense_variant,upstream_gene_variant
2	14630467	2285	G	A	40	MODERATE,MODIFIER	missense_variant,upstream_gene_variant
2	14630467	2286	G	A	40	MODERATE,MODIFIER	missense_variant,upstream_gene_variant
2	14630467	2370	G	A	40	MODERATE,MODIFIER	missense_variant,upstream_gene_variant
2	14630467	2412	G	A	40	MODERATE,MODIFIER	missense_variant,upstream_gene_variant
2	14630467	4807	G	A	40	MODERATE,MODIFIER	missense_variant,upstream_gene_variant
2	14630467	4826	G	A	40	MODERATE,MODIFIER	missense_variant,upstream_gene_variant
2	14630467	4840	G	A	40	MODERATE,MODIFIER	missense_variant,upstream_gene_variant
2	14630467	4857	G	A	40	MODERATE,MODIFIER	missense_variant,upstream_gene_variant
2	14630467	4884	G	A	40	MODERATE,MODIFIER	missense_variant,upstream_gene_variant
2	14630467	4900	G	A	40	MODERATE,MODIFIER	missense_variant,upstream_gene_variant
2	14630467	4939	G	A	40	MODERATE,MODIFIER	missense_variant,upstream_gene_variant
2	14630467	4958	G	A	40	MODERATE,MODIFIER	missense_variant,upstream_gene_variant
2	14630467	5151	G	A	40	MODERATE,MODIFIER	missense_variant,upstream_gene_variant
2	14630467	5165	G	A	40	MODERATE,MODIFIER	missense_variant,upstream_gene_variant
2	14630467	5210	G	A	40	MODERATE,MODIFIER	missense_variant,upstream_gene_variant
2	14630467	5236	G	A	40	MODERATE,MODIFIER	missense_variant,upstream_gene_variant
2	14630467	5249	G	A	40	MODERATE,MODIFIER	missense_variant,upstream_gene_variant
2	14630467	5253	G	A	40	MODERATE,MODIFIER	missense_variant,upstream_gene_variant
2	14630467	5276	G	A	40	MODERATE,MODIFIER	missense_variant,upstream_gene_variant
2	14630467	5279	G	A	40	MODERATE,MODIFIER	missense_variant,upstream_gene_variant
2	14630467	5349	G	A	40	MODERATE,MODIFIER	missense_variant,upstream_gene_variant
2	14630467	5353	G	A	40	MODERATE,MODIFIER	missense_variant,upstream_gene_variant
2	14630467	5395	G	A	40	MODERATE,MODIFIER	missense_variant,upstream_gene_variant
2	14630467	5486	G	A	40	MODERATE,MODIFIER	missense_variant,upstream_gene_variant
2	14630467	5577	G	A	40	MODERATE,MODIFIER	missense_variant,upstream_gene_variant
2	14630467	5644	G	A	40	MODERATE,MODIFIER	missense_variant,upstream_gene_variant
2	14630467	5651	G	A	40	MODERATE,MODIFIER	missense_variant,upstream_gene_variant
2	14630467	5717	G	A	40	MODERATE,MODIFIER	missense_variant,upstream_gene_variant
2	14630467	5718	G	A	40	MODERATE,MODIFIER	missense_variant,upstream_gene_variant
2	14630467	5720	G	A	40	MODERATE,MODIFIER	missense_variant,upstream_gene_variant
2	14630467	5726	G	A	40	MODERATE,MODIFIER	missense_variant,upstream_gene_variant
2	14630467	5741	G	A	40	MODERATE,MODIFIER	missense_variant,upstream_gene_variant
2	14630467	5748	G	A	40	MODERATE,MODIFIER	missense_variant,upstream_gene_variant
2	14630467	5757	G	A	40	MODERATE,MODIFIER	missense_variant,upstream_gene_variant
2	14630467	5768	G	A	40	MODERATE,MODIFIER	missense_variant,upstream_gene_variant
2	14630467	5776	G	A	40	MODERATE,MODIFIER	missense_variant,upstream_gene_variant
2	14630467	5779	G	A	40	MODERATE,MODIFIER	missense_variant,upstream_gene_variant
2	14630467	5784	G	A	40	MODERATE,MODIFIER	missense_variant,upstream_gene_variant
2	14630467	5798	G	A	40	MODERATE,MODIFIER	missense_variant,upstream_gene_variant
2	14630467	5800	G	A	40	MODERATE,MODIFIER	missense_variant,upstream_gene_variant
2	14630467	5822	G	A	40	MODERATE,MODIFIER	missense_variant,upstream_gene_variant
2	14630467	5831	G	A	40	MODERATE,MODIFIER	missense_variant,upstream_gene_variant
2	14630467	5832	G	A	40	MODERATE,MODIFIER	missense_variant,upstream_gene_variant
2	14630467	5836	G	A	40	MODERATE,MODIFIER	missense_variant,upstream_gene_variant
2	14630467	5837	G	A	40	MODERATE,MODIFIER	missense_variant,upstream_gene_variant
2	14630467	5856	G	A	40	MODERATE,MODIFIER	missense_variant,upstream_gene_variant
2	14630467	5860	G	A	40	MODERATE,MODIFIER	missense_variant,upstream_gene_variant
2	14630467	5865	G	A	40	MODERATE,MODIFIER	missense_variant,upstream_gene_variant
2	14630467	5867	G	A	40	MODERATE,MODIFIER	missense_variant,upstream_gene_variant
2	14630467	5874	G	A	40	MODERATE,MODIFIER	missense_variant,upstream_gene_variant
2	14630467	5890	G	A	40	MODERATE,MODIFIER	missense_variant,upstream_gene_variant
2	14630467	5893	G	A	40	MODERATE,MODIFIER	missense_variant,upstream_gene_variant
2	14630467	5907	G	A	40	MODERATE,MODIFIER	missense_variant,upstream_gene_variant
2	14630467	5921	G	A	40	MODERATE,MODIFIER	missense_variant,upstream_gene_variant
2	14630467	5950	G	A	40	MODERATE,MODIFIER	missense_variant,upstream_gene_variant
2	14630467	5984	G	A	40	MODERATE,MODIFIER	missense_variant,upstream_gene_variant
2	14630467	5993	G	A	40	MODERATE,MODIFIER	missense_variant,upstream_gene_variant
2	14630467	6008	G	A	40	MODERATE,MODIFIER	missense_variant,upstream_gene_variant
2	14630467	6009	G	A	40	MODERATE,MODIFIER	missense_variant,upstream_gene_variant
2	14630467	6010	G	A	40	MODERATE,MODIFIER	missense_variant,upstream_gene_variant
2	14630467	6011	G	A	40	MODERATE,MODIFIER	missense_variant,upstream_gene_variant
2	14630467	6012	G	A	40	MODERATE,MODIFIER	missense_variant,upstream_gene_variant
2	14630467	6013	G	A	40	MODERATE,MODIFIER	missense_variant,upstream_gene_variant
2	14630467	6016	G	A	40	MODERATE,MODIFIER	missense_variant,upstream_gene_variant
2	14630467	6017	G	A	40	MODERATE,MODIFIER	missense_variant,upstream_gene_variant
2	14630467	6019	G	A	40	MODERATE,MODIFIER	missense_variant,upstream_gene_variant
2	14630467	6020	G	A	40	MODERATE,MODIFIER	missense_variant,upstream_gene_variant
2	14630467	6021	G	A	40	MODERATE,MODIFIER	missense_variant,upstream_gene_variant
2	14630467	6022	G	A	40	MODERATE,MODIFIER	missense_variant,upstream_gene_variant
2	14630467	6023	G	A	40	MODERATE,MODIFIER	missense_variant,upstream_gene_variant
2	14630467	6024	G	A	40	MODERATE,MODIFIER	missense_variant,upstream_gene_variant
2	14630467	6025	G	A	40	MODERATE,MODIFIER	missense_variant,upstream_gene_variant
2	14630467	6030	G	A	40	MODERATE,MODIFIER	missense_variant,upstream_gene_variant
2	14630467	6034	G	A	40	MODERATE,MODIFIER	missense_variant,upstream_gene_variant
2	14630467	6035	G	A	40	MODERATE,MODIFIER	missense_variant,upstream_gene_variant
2	14630467	6036	G	A	40	MODERATE,MODIFIER	missense_variant,upstream_gene_variant
2	14630467	6038	G	A	40	MODERATE,MODIFIER	missense_variant,upstream_gene_variant
2	14630467	6039	G	A	40	MODERATE,MODIFIER	missense_variant,upstream_gene_variant
2	14630467	6040	G	A	40	MODERATE,MODIFIER	missense_variant,upstream_gene_variant
2	14630467	6041	G	A	40	MODERATE,MODIFIER	missense_variant,upstream_gene_variant
2	14630467	6042	G	A	40	MODERATE,MODIFIER	missense_variant,upstream_gene_variant
2	14630467	6043	G	A	40	MODERATE,MODIFIER	missense_variant,upstream_gene_variant
2	14630467	6046	G	A	40	MODERATE,MODIFIER	missense_variant,upstream_gene_variant
2	14630467	6064	G	A	40	MODERATE,MODIFIER	missense_variant,upstream_gene_variant
2	14630467	6069	G	A	40	MODERATE,MODIFIER	missense_variant,upstream_gene_variant
2	14630467	6070	G	A	40	MODERATE,MODIFIER	missense_variant,upstream_gene_variant
2	14630467	6071	G	A	40	MODERATE,MODIFIER	missense_variant,upstream_gene_variant
2	14630467	6073	G	A	40	MODERATE,MODIFIER	missense_variant,upstream_gene_variant
2	14630467	6074	G	A	40	MODERATE,MODIFIER	missense_variant,upstream_gene_variant
2	14630467	6076	G	A	40	MODERATE,MODIFIER	missense_variant,upstream_gene_variant
2	14630467	6077	G	A	40	MODERATE,MODIFIER	missense_variant,upstream_gene_variant
2	14630467	6085	G	A	40	MODERATE,MODIFIER	missense_variant,upstream_gene_variant
2	14630467	6086	G	A	40	MODERATE,MODIFIER	missense_variant,upstream_gene_variant
2	14630467	6088	G	A	40	MODERATE,MODIFIER	missense_variant,upstream_gene_variant
2	14630467	6090	G	A	40	MODERATE,MODIFIER	missense_variant,upstream_gene_variant
2	14630467	6091	G	A	40	MODERATE,MODIFIER	missense_variant,upstream_gene_variant
2	14630467	6092	G	A	40	MODERATE,MODIFIER	missense_variant,upstream_gene_variant
2	14630467	6094	G	A	40	MODERATE,MODIFIER	missense_variant,upstream_gene_variant
2	14630467	6095	G	A	40	MODERATE,MODIFIER	missense_variant,upstream_gene_variant
2	14630467	6096	G	A	40	MODERATE,MODIFIER	missense_variant,upstream_gene_variant
2	14630467	6097	G	A	40	MODERATE,MODIFIER	missense_variant,upstream_gene_variant
2	14630467	6098	G	A	40	MODERATE,MODIFIER	missense_variant,upstream_gene_variant
2	14630467	6099	G	A	40	MODERATE,MODIFIER	missense_variant,upstream_gene_variant
2	14630467	6100	G	A	40	MODERATE,MODIFIER	missense_variant,upstream_gene_variant
2	14630467	6101	G	A	40	MODERATE,MODIFIER	missense_variant,upstream_gene_variant
2	14630467	6104	G	A	40	MODERATE,MODIFIER	missense_variant,upstream_gene_variant
2	14630467	6105	G	A	40	MODERATE,MODIFIER	missense_variant,upstream_gene_variant
2	14630467	6106	G	A	40	MODERATE,MODIFIER	missense_variant,upstream_gene_variant
2	14630467	6107	G	A	40	MODERATE,MODIFIER	missense_variant,upstream_gene_variant
2	14630467	6108	G	A	40	MODERATE,MODIFIER	missense_variant,upstream_gene_variant
2	14630467	6112	G	A	40	MODERATE,MODIFIER	missense_variant,upstream_gene_variant
2	14630467	6113	G	A	40	MODERATE,MODIFIER	missense_variant,upstream_gene_variant
2	14630467	6114	G	A	40	MODERATE,MODIFIER	missense_variant,upstream_gene_variant
2	14630467	6115	G	A	40	MODERATE,MODIFIER	missense_variant,upstream_gene_variant
2	14630467	6118	G	A	40	MODERATE,MODIFIER	missense_variant,upstream_gene_variant
2	14630467	6119	G	A	40	MODERATE,MODIFIER	missense_variant,upstream_gene_variant
2	14630467	6122	G	A	40	MODERATE,MODIFIER	missense_variant,upstream_gene_variant
2	14630467	6123	G	A	40	MODERATE,MODIFIER	missense_variant,upstream_gene_variant
2	14630467	6124	G	A	40	MODERATE,MODIFIER	missense_variant,upstream_gene_variant
2	14630467	6125	G	A	40	MODERATE,MODIFIER	missense_variant,upstream_gene_variant
2	14630467	6126	G	A	40	MODERATE,MODIFIER	missense_variant,upstream_gene_variant
2	14630467	6128	G	A	40	MODERATE,MODIFIER	missense_variant,upstream_gene_variant
2	14630467	6131	G	A	40	MODERATE,MODIFIER	missense_variant,upstream_gene_variant
2	14630467	6132	G	A	40	MODERATE,MODIFIER	missense_variant,upstream_gene_variant
2	14630467	6133	G	A	40	MODERATE,MODIFIER	missense_variant,upstream_gene_variant
2	14630467	6134	G	A	40	MODERATE,MODIFIER	missense_variant,upstream_gene_variant
2	14630467	6136	G	A	40	MODERATE,MODIFIER	missense_variant,upstream_gene_variant
2	14630467	6137	G	A	40	MODERATE,MODIFIER	missense_variant,upstream_gene_variant
2	14630467	6138	G	A	40	MODERATE,MODIFIER	missense_variant,upstream_gene_variant
2	14630467	6140	G	A	40	MODERATE,MODIFIER	missense_variant,upstream_gene_variant
2	14630467	6141	G	A	40	MODERATE,MODIFIER	missense_variant,upstream_gene_variant
2	14630467	6142	G	A	40	MODERATE,MODIFIER	missense_variant,upstream_gene_variant
2	14630467	6145	G	A	40	MODERATE,MODIFIER	missense_variant,upstream_gene_variant
2	14630467	6148	G	A	40	MODERATE,MODIFIER	missense_variant,upstream_gene_variant
2	14630467	6149	G	A	40	MODERATE,MODIFIER	missense_variant,upstream_gene_variant
2	14630467	6150	G	A	40	MODERATE,MODIFIER	missense_variant,upstream_gene_variant
2	14630467	6151	G	A	40	MODERATE,MODIFIER	missense_variant,upstream_gene_variant
2	14630467	6153	G	A	40	MODERATE,MODIFIER	missense_variant,upstream_gene_variant
2	14630467	6154	G	A	40	MODERATE,MODIFIER	missense_variant,upstream_gene_variant
2	14630467	6163	G	A	40	MODERATE,MODIFIER	missense_variant,upstream_gene_variant
2	14630467	6166	G	A	40	MODERATE,MODIFIER	missense_variant,upstream_gene_variant
2	14630467	6169	G	A	40	MODERATE,MODIFIER	missense_variant,upstream_gene_variant
2	14630467	6172	G	A	40	MODERATE,MODIFIER	missense_variant,upstream_gene_variant
2	14630467	6173	G	A	40	MODERATE,MODIFIER	missense_variant,upstream_gene_variant
2	14630467	6174	G	A	40	MODERATE,MODIFIER	missense_variant,upstream_gene_variant
2	14630467	6177	G	A	40	MODERATE,MODIFIER	missense_variant,upstream_gene_variant
2	14630467	6180	G	A	40	MODERATE,MODIFIER	missense_variant,upstream_gene_variant
2	14630467	6184	G	A	40	MODERATE,MODIFIER	missense_variant,upstream_gene_variant
2	14630467	6188	G	A	40	MODERATE,MODIFIER	missense_variant,upstream_gene_variant
2	14630467	6189	G	A	40	MODERATE,MODIFIER	missense_variant,upstream_gene_variant
2	14630467	6191	G	A	40	MODERATE,MODIFIER	missense_variant,upstream_gene_variant
2	14630467	6192	G	A	40	MODERATE,MODIFIER	missense_variant,upstream_gene_variant
2	14630467	6193	G	A	40	MODERATE,MODIFIER	missense_variant,upstream_gene_variant
2	14630467	6194	G	A	40	MODERATE,MODIFIER	missense_variant,upstream_gene_variant
2	14630467	6195	G	A	40	MODERATE,MODIFIER	missense_variant,upstream_gene_variant
2	14630467	6198	G	A	40	MODERATE,MODIFIER	missense_variant,upstream_gene_variant
2	14630467	6201	G	A	40	MODERATE,MODIFIER	missense_variant,upstream_gene_variant
2	14630467	6202	G	A	40	MODERATE,MODIFIER	missense_variant,upstream_gene_variant
2	14630467	6203	G	A	40	MODERATE,MODIFIER	missense_variant,upstream_gene_variant
2	14630467	6209	G	A	40	MODERATE,MODIFIER	missense_variant,upstream_gene_variant
2	14630467	6210	G	A	40	MODERATE,MODIFIER	missense_variant,upstream_gene_variant
2	14630467	6214	G	A	40	MODERATE,MODIFIER	missense_variant,upstream_gene_variant
2	14630467	6216	G	A	40	MODERATE,MODIFIER	missense_variant,upstream_gene_variant
2	14630467	6217	G	A	40	MODERATE,MODIFIER	missense_variant,upstream_gene_variant
2	14630467	6218	G	A	40	MODERATE,MODIFIER	missense_variant,upstream_gene_variant
2	14630467	6220	G	A	40	MODERATE,MODIFIER	missense_variant,upstream_gene_variant
2	14630467	6221	G	A	40	MODERATE,MODIFIER	missense_variant,upstream_gene_variant
2	14630467	6231	G	A	40	MODERATE,MODIFIER	missense_variant,upstream_gene_variant
2	14630467	6235	G	A	40	MODERATE,MODIFIER	missense_variant,upstream_gene_variant
2	14630467	6237	G	A	40	MODERATE,MODIFIER	missense_variant,upstream_gene_variant
2	14630467	6238	G	A	40	MODERATE,MODIFIER	missense_variant,upstream_gene_variant
2	14630467	6240	G	A	40	MODERATE,MODIFIER	missense_variant,upstream_gene_variant
2	14630467	6241	G	A	40	MODERATE,MODIFIER	missense_variant,upstream_gene_variant
2	14630467	6242	G	A	40	MODERATE,MODIFIER	missense_variant,upstream_gene_variant
2	14630467	6243	G	A	40	MODERATE,MODIFIER	missense_variant,upstream_gene_variant
2	14630467	6244	G	A	40	MODERATE,MODIFIER	missense_variant,upstream_gene_variant
2	14630467	6252	G	A	40	MODERATE,MODIFIER	missense_variant,upstream_gene_variant
2	14630467	6255	G	A	40	MODERATE,MODIFIER	missense_variant,upstream_gene_variant
2	14630467	6258	G	A	40	MODERATE,MODIFIER	missense_variant,upstream_gene_variant
2	14630467	6268	G	A	40	MODERATE,MODIFIER	missense_variant,upstream_gene_variant
2	14630467	6276	G	A	40	MODERATE,MODIFIER	missense_variant,upstream_gene_variant
2	14630467	6284	G	A	40	MODERATE,MODIFIER	missense_variant,upstream_gene_variant
2	14630467	6296	G	A	40	MODERATE,MODIFIER	missense_variant,upstream_gene_variant
2	14630467	6396	G	A	40	MODERATE,MODIFIER	missense_variant,upstream_gene_variant
2	14630467	6413	G	A	40	MODERATE,MODIFIER	missense_variant,upstream_gene_variant
2	14630467	6434	G	A	40	MODERATE,MODIFIER	missense_variant,upstream_gene_variant
2	14630467	6445	G	A	40	MODERATE,MODIFIER	missense_variant,upstream_gene_variant
2	14630467	6680	G	A	40	MODERATE,MODIFIER	missense_variant,upstream_gene_variant
2	14630467	6739	G	A	40	MODERATE,MODIFIER	missense_variant,upstream_gene_variant
2	14630467	6740	G	A	40	MODERATE,MODIFIER	missense_variant,upstream_gene_variant
2	14630467	6749	G	A	40	MODERATE,MODIFIER	missense_variant,upstream_gene_variant
2	14630467	6750	G	A	40	MODERATE,MODIFIER	missense_variant,upstream_gene_variant
2	14630467	6805	G	A	40	MODERATE,MODIFIER	missense_variant,upstream_gene_variant
2	14630467	6806	G	A	40	MODERATE,MODIFIER	missense_variant,upstream_gene_variant
2	14630467	6814	G	A	40	MODERATE,MODIFIER	missense_variant,upstream_gene_variant
2	14630467	6830	G	A	40	MODERATE,MODIFIER	missense_variant,upstream_gene_variant
2	14630467	6897	G	A	40	MODERATE,MODIFIER	missense_variant,upstream_gene_variant
2	14630467	6898	G	A	40	MODERATE,MODIFIER	missense_variant,upstream_gene_variant
2	14630467	6900	G	A	40	MODERATE,MODIFIER	missense_variant,upstream_gene_variant
2	14630467	6901	G	A	40	MODERATE,MODIFIER	missense_variant,upstream_gene_variant
2	14630467	6903	G	A	40	MODERATE,MODIFIER	missense_variant,upstream_gene_variant
2	14630467	6904	G	A	40	MODERATE,MODIFIER	missense_variant,upstream_gene_variant
2	14630467	6907	G	A	40	MODERATE,MODIFIER	missense_variant,upstream_gene_variant
2	14630467	6908	G	A	40	MODERATE,MODIFIER	missense_variant,upstream_gene_variant
2	14630467	6911	G	A	40	MODERATE,MODIFIER	missense_variant,upstream_gene_variant
2	14630467	6913	G	A	40	MODERATE,MODIFIER	missense_variant,upstream_gene_variant
2	14630467	6915	G	A	40	MODERATE,MODIFIER	missense_variant,upstream_gene_variant
2	14630467	6917	G	A	40	MODERATE,MODIFIER	missense_variant,upstream_gene_variant
2	14630467	6918	G	A	40	MODERATE,MODIFIER	missense_variant,upstream_gene_variant
2	14630467	6919	G	A	40	MODERATE,MODIFIER	missense_variant,upstream_gene_variant
2	14630467	6920	G	A	40	MODERATE,MODIFIER	missense_variant,upstream_gene_variant
2	14630467	6922	G	A	40	MODERATE,MODIFIER	missense_variant,upstream_gene_variant
2	14630467	6923	G	A	40	MODERATE,MODIFIER	missense_variant,upstream_gene_variant
2	14630467	6924	G	A	40	MODERATE,MODIFIER	missense_variant,upstream_gene_variant
2	14630467	6926	G	A	40	MODERATE,MODIFIER	missense_variant,upstream_gene_variant
2	14630467	6927	G	A	40	MODERATE,MODIFIER	missense_variant,upstream_gene_variant
2	14630467	6929	G	A	40	MODERATE,MODIFIER	missense_variant,upstream_gene_variant
2	14630467	6931	G	A	40	MODERATE,MODIFIER	missense_variant,upstream_gene_variant
2	14630467	6932	G	A	40	MODERATE,MODIFIER	missense_variant,upstream_gene_variant
2	14630467	6933	G	A	40	MODERATE,MODIFIER	missense_variant,upstream_gene_variant
2	14630467	6938	G	A	40	MODERATE,MODIFIER	missense_variant,upstream_gene_variant
2	14630467	6940	G	A	40	MODERATE,MODIFIER	missense_variant,upstream_gene_variant
2	14630467	6943	G	A	40	MODERATE,MODIFIER	missense_variant,upstream_gene_variant
2	14630467	6944	G	A	40	MODERATE,MODIFIER	missense_variant,upstream_gene_variant
2	14630467	6951	G	A	40	MODERATE,MODIFIER	missense_variant,upstream_gene_variant
2	14630467	6956	G	A	40	MODERATE,MODIFIER	missense_variant,upstream_gene_variant
2	14630467	6958	G	A	40	MODERATE,MODIFIER	missense_variant,upstream_gene_variant
2	14630467	6960	G	A	40	MODERATE,MODIFIER	missense_variant,upstream_gene_variant
2	14630467	6961	G	A	40	MODERATE,MODIFIER	missense_variant,upstream_gene_variant
2	14630467	6963	G	A	40	MODERATE,MODIFIER	missense_variant,upstream_gene_variant
2	14630467	6967	G	A	40	MODERATE,MODIFIER	missense_variant,upstream_gene_variant
2	14630467	6969	G	A	40	MODERATE,MODIFIER	missense_variant,upstream_gene_variant
2	14630467	6970	G	A	40	MODERATE,MODIFIER	missense_variant,upstream_gene_variant
2	14630467	6971	G	A	40	MODERATE,MODIFIER	missense_variant,upstream_gene_variant
2	14630467	6975	G	A	40	MODERATE,MODIFIER	missense_variant,upstream_gene_variant
2	14630467	6976	G	A	40	MODERATE,MODIFIER	missense_variant,upstream_gene_variant
2	14630467	6979	G	A	40	MODERATE,MODIFIER	missense_variant,upstream_gene_variant
2	14630467	6981	G	A	40	MODERATE,MODIFIER	missense_variant,upstream_gene_variant
2	14630467	6982	G	A	40	MODERATE,MODIFIER	missense_variant,upstream_gene_variant
2	14630467	6984	G	A	40	MODERATE,MODIFIER	missense_variant,upstream_gene_variant
2	14630467	6986	G	A	40	MODERATE,MODIFIER	missense_variant,upstream_gene_variant
2	14630467	6987	G	A	40	MODERATE,MODIFIER	missense_variant,upstream_gene_variant
2	14630467	6989	G	A	40	MODERATE,MODIFIER	missense_variant,upstream_gene_variant
2	14630467	6990	G	A	40	MODERATE,MODIFIER	missense_variant,upstream_gene_variant
2	14630467	6992	G	A	40	MODERATE,MODIFIER	missense_variant,upstream_gene_variant
2	14630467	6997	G	A	40	MODERATE,MODIFIER	missense_variant,upstream_gene_variant
2	14630467	7000	G	A	40	MODERATE,MODIFIER	missense_variant,upstream_gene_variant
2	14630467	7003	G	A	40	MODERATE,MODIFIER	missense_variant,upstream_gene_variant
2	14630467	7013	G	A	40	MODERATE,MODIFIER	missense_variant,upstream_gene_variant
2	14630467	7025	G	A	40	MODERATE,MODIFIER	missense_variant,upstream_gene_variant
2	14630467	7028	G	A	40	MODERATE,MODIFIER	missense_variant,upstream_gene_variant
2	14630467	7031	G	A	40	MODERATE,MODIFIER	missense_variant,upstream_gene_variant
2	14630467	7033	G	A	40	MODERATE,MODIFIER	missense_variant,upstream_gene_variant
2	14630467	7036	G	A	40	MODERATE,MODIFIER	missense_variant,upstream_gene_variant
2	14630467	7058	G	A	40	MODERATE,MODIFIER	missense_variant,upstream_gene_variant
2	14630467	7061	G	A	40	MODERATE,MODIFIER	missense_variant,upstream_gene_variant
2	14630467	7062	G	A	40	MODERATE,MODIFIER	missense_variant,upstream_gene_variant
2	14630467	7063	G	A	40	MODERATE,MODIFIER	missense_variant,upstream_gene_variant
2	14630467	7064	G	A	40	MODERATE,MODIFIER	missense_variant,upstream_gene_variant
2	14630467	7067	G	A	40	MODERATE,MODIFIER	missense_variant,upstream_gene_variant
2	14630467	7068	G	A	40	MODERATE,MODIFIER	missense_variant,upstream_gene_variant
2	14630467	7071	G	A	40	MODERATE,MODIFIER	missense_variant,upstream_gene_variant
2	14630467	7072	G	A	40	MODERATE,MODIFIER	missense_variant,upstream_gene_variant
2	14630467	7077	G	A	40	MODERATE,MODIFIER	missense_variant,upstream_gene_variant
2	14630467	7081	G	A	40	MODERATE,MODIFIER	missense_variant,upstream_gene_variant
2	14630467	7094	G	A	40	MODERATE,MODIFIER	missense_variant,upstream_gene_variant
2	14630467	7096	G	A	40	MODERATE,MODIFIER	missense_variant,upstream_gene_variant
2	14630467	7102	G	A	40	MODERATE,MODIFIER	missense_variant,upstream_gene_variant
2	14630467	7103	G	A	40	MODERATE,MODIFIER	missense_variant,upstream_gene_variant
2	14630467	7106	G	A	40	MODERATE,MODIFIER	missense_variant,upstream_gene_variant
2	14630467	7109	G	A	40	MODERATE,MODIFIER	missense_variant,upstream_gene_variant
2	14630467	7111	G	A	40	MODERATE,MODIFIER	missense_variant,upstream_gene_variant
2	14630467	7117	G	A	40	MODERATE,MODIFIER	missense_variant,upstream_gene_variant
2	14630467	7119	G	A	40	MODERATE,MODIFIER	missense_variant,upstream_gene_variant
2	14630467	7120	G	A	40	MODERATE,MODIFIER	missense_variant,upstream_gene_variant
2	14630467	7126	G	A	40	MODERATE,MODIFIER	missense_variant,upstream_gene_variant
2	14630467	7127	G	A	40	MODERATE,MODIFIER	missense_variant,upstream_gene_variant
2	14630467	7130	G	A	40	MODERATE,MODIFIER	missense_variant,upstream_gene_variant
2	14630467	7133	G	A	40	MODERATE,MODIFIER	missense_variant,upstream_gene_variant
2	14630467	7138	G	A	40	MODERATE,MODIFIER	missense_variant,upstream_gene_variant
2	14630467	7143	G	A	40	MODERATE,MODIFIER	missense_variant,upstream_gene_variant
2	14630467	7147	G	A	40	MODERATE,MODIFIER	missense_variant,upstream_gene_variant
2	14630467	7158	G	A	40	MODERATE,MODIFIER	missense_variant,upstream_gene_variant
2	14630467	7160	G	A	40	MODERATE,MODIFIER	missense_variant,upstream_gene_variant
2	14630467	7161	G	A	40	MODERATE,MODIFIER	missense_variant,upstream_gene_variant
2	14630467	7162	G	A	40	MODERATE,MODIFIER	missense_variant,upstream_gene_variant
2	14630467	7164	G	A	40	MODERATE,MODIFIER	missense_variant,upstream_gene_variant
2	14630467	7165	G	A	40	MODERATE,MODIFIER	missense_variant,upstream_gene_variant
2	14630467	7169	G	A	40	MODERATE,MODIFIER	missense_variant,upstream_gene_variant
2	14630467	7177	G	A	40	MODERATE,MODIFIER	missense_variant,upstream_gene_variant
2	14630467	7181	G	A	40	MODERATE,MODIFIER	missense_variant,upstream_gene_variant
2	14630467	7183	G	A	40	MODERATE,MODIFIER	missense_variant,upstream_gene_variant
2	14630467	7186	G	A	40	MODERATE,MODIFIER	missense_variant,upstream_gene_variant
2	14630467	7192	G	A	40	MODERATE,MODIFIER	missense_variant,upstream_gene_variant
2	14630467	7203	G	A	40	MODERATE,MODIFIER	missense_variant,upstream_gene_variant
2	14630467	7207	G	A	40	MODERATE,MODIFIER	missense_variant,upstream_gene_variant
2	14630467	7209	G	A	40	MODERATE,MODIFIER	missense_variant,upstream_gene_variant
2	14630467	7213	G	A	40	MODERATE,MODIFIER	missense_variant,upstream_gene_variant
2	14630467	7217	G	A	40	MODERATE,MODIFIER	missense_variant,upstream_gene_variant
2	14630467	7218	G	A	40	MODERATE,MODIFIER	missense_variant,upstream_gene_variant
2	14630467	7223	G	A	40	MODERATE,MODIFIER	missense_variant,upstream_gene_variant
2	14630467	7231	G	A	40	MODERATE,MODIFIER	missense_variant,upstream_gene_variant
2	14630467	7236	G	A	40	MODERATE,MODIFIER	missense_variant,upstream_gene_variant
2	14630467	7244	G	A	40	MODERATE,MODIFIER	missense_variant,upstream_gene_variant
2	14630467	7248	G	A	40	MODERATE,MODIFIER	missense_variant,upstream_gene_variant
2	14630467	7250	G	A	40	MODERATE,MODIFIER	missense_variant,upstream_gene_variant
2	14630467	7255	G	A	40	MODERATE,MODIFIER	missense_variant,upstream_gene_variant
2	14630467	7268	G	A	40	MODERATE,MODIFIER	missense_variant,upstream_gene_variant
2	14630467	7273	G	A	40	MODERATE,MODIFIER	missense_variant,upstream_gene_variant
2	14630467	7276	G	A	40	MODERATE,MODIFIER	missense_variant,upstream_gene_variant
2	14630467	7280	G	A	40	MODERATE,MODIFIER	missense_variant,upstream_gene_variant
2	14630467	7282	G	A	40	MODERATE,MODIFIER	missense_variant,upstream_gene_variant
2	14630467	7287	G	A	40	MODERATE,MODIFIER	missense_variant,upstream_gene_variant
2	14630467	7288	G	A	40	MODERATE,MODIFIER	missense_variant,upstream_gene_variant
2	14630467	7296	G	A	40	MODERATE,MODIFIER	missense_variant,upstream_gene_variant
2	14630467	7305	G	A	40	MODERATE,MODIFIER	missense_variant,upstream_gene_variant
2	14630467	7306	G	A	40	MODERATE,MODIFIER	missense_variant,upstream_gene_variant
2	14630467	7307	G	A	40	MODERATE,MODIFIER	missense_variant,upstream_gene_variant
2	14630467	7314	G	A	40	MODERATE,MODIFIER	missense_variant,upstream_gene_variant
2	14630467	7316	G	A	40	MODERATE,MODIFIER	missense_variant,upstream_gene_variant
2	14630467	7319	G	A	40	MODERATE,MODIFIER	missense_variant,upstream_gene_variant
2	14630467	7320	G	A	40	MODERATE,MODIFIER	missense_variant,upstream_gene_variant
2	14630467	7322	G	A	40	MODERATE,MODIFIER	missense_variant,upstream_gene_variant
2	14630467	7323	G	A	40	MODERATE,MODIFIER	missense_variant,upstream_gene_variant
2	14630467	7327	G	A	40	MODERATE,MODIFIER	missense_variant,upstream_gene_variant
2	14630467	7328	G	A	40	MODERATE,MODIFIER	missense_variant,upstream_gene_variant
2	14630467	7332	G	A	40	MODERATE,MODIFIER	missense_variant,upstream_gene_variant
2	14630467	7333	G	A	40	MODERATE,MODIFIER	missense_variant,upstream_gene_variant
2	14630467	7337	G	A	40	MODERATE,MODIFIER	missense_variant,upstream_gene_variant
2	14630467	7342	G	A	40	MODERATE,MODIFIER	missense_variant,upstream_gene_variant
2	14630467	7343	G	A	40	MODERATE,MODIFIER	missense_variant,upstream_gene_variant
2	14630467	7344	G	A	40	MODERATE,MODIFIER	missense_variant,upstream_gene_variant
2	14630467	7346	G	A	40	MODERATE,MODIFIER	missense_variant,upstream_gene_variant
2	14630467	7347	G	A	40	MODERATE,MODIFIER	missense_variant,upstream_gene_variant
2	14630467	7349	G	A	40	MODERATE,MODIFIER	missense_variant,upstream_gene_variant
2	14630467	7350	G	A	40	MODERATE,MODIFIER	missense_variant,upstream_gene_variant
2	14630467	7353	G	A	40	MODERATE,MODIFIER	missense_variant,upstream_gene_variant
2	14630467	7354	G	A	40	MODERATE,MODIFIER	missense_variant,upstream_gene_variant
2	14630467	7356	G	A	40	MODERATE,MODIFIER	missense_variant,upstream_gene_variant
2	14630467	7358	G	A	40	MODERATE,MODIFIER	missense_variant,upstream_gene_variant
2	14630467	7359	G	A	40	MODERATE,MODIFIER	missense_variant,upstream_gene_variant
2	14630467	7372	G	A	40	MODERATE,MODIFIER	missense_variant,upstream_gene_variant
2	14630467	7373	G	A	40	MODERATE,MODIFIER	missense_variant,upstream_gene_variant
2	14630467	7377	G	A	40	MODERATE,MODIFIER	missense_variant,upstream_gene_variant
2	14630467	7378	G	A	40	MODERATE,MODIFIER	missense_variant,upstream_gene_variant
2	14630467	7382	G	A	40	MODERATE,MODIFIER	missense_variant,upstream_gene_variant
2	14630467	7383	G	A	40	MODERATE,MODIFIER	missense_variant,upstream_gene_variant
2	14630467	7384	G	A	40	MODERATE,MODIFIER	missense_variant,upstream_gene_variant
2	14630467	7387	G	A	40	MODERATE,MODIFIER	missense_variant,upstream_gene_variant
2	14630467	7394	G	A	40	MODERATE,MODIFIER	missense_variant,upstream_gene_variant
2	14630467	7404	G	A	40	MODERATE,MODIFIER	missense_variant,upstream_gene_variant
2	14630467	7411	G	A	40	MODERATE,MODIFIER	missense_variant,upstream_gene_variant
2	14630467	7413	G	A	40	MODERATE,MODIFIER	missense_variant,upstream_gene_variant
2	14630467	7417	G	A	40	MODERATE,MODIFIER	missense_variant,upstream_gene_variant
2	14630467	7424	G	A	40	MODERATE,MODIFIER	missense_variant,upstream_gene_variant
2	14630467	7427	G	A	40	MODERATE,MODIFIER	missense_variant,upstream_gene_variant
2	14630467	7430	G	A	40	MODERATE,MODIFIER	missense_variant,upstream_gene_variant
2	14630467	7460	G	A	40	MODERATE,MODIFIER	missense_variant,upstream_gene_variant
2	14630467	7471	G	A	40	MODERATE,MODIFIER	missense_variant,upstream_gene_variant
2	14630467	7475	G	A	40	MODERATE,MODIFIER	missense_variant,upstream_gene_variant
2	14630467	7477	G	A	40	MODERATE,MODIFIER	missense_variant,upstream_gene_variant
2	14630467	7514	G	A	40	MODERATE,MODIFIER	missense_variant,upstream_gene_variant
2	14630467	7515	G	A	40	MODERATE,MODIFIER	missense_variant,upstream_gene_variant
2	14630467	7516	G	A	40	MODERATE,MODIFIER	missense_variant,upstream_gene_variant
2	14630467	7517	G	A	40	MODERATE,MODIFIER	missense_variant,upstream_gene_variant
2	14630467	7520	G	A	40	MODERATE,MODIFIER	missense_variant,upstream_gene_variant
2	14630467	7521	G	A	40	MODERATE,MODIFIER	missense_variant,upstream_gene_variant
2	14630467	7523	G	A	40	MODERATE,MODIFIER	missense_variant,upstream_gene_variant
2	14630467	7525	G	A	40	MODERATE,MODIFIER	missense_variant,upstream_gene_variant
2	14630467	7529	G	A	40	MODERATE,MODIFIER	missense_variant,upstream_gene_variant
2	14630467	7530	G	A	40	MODERATE,MODIFIER	missense_variant,upstream_gene_variant
2	14630467	7566	G	A	40	MODERATE,MODIFIER	missense_variant,upstream_gene_variant
2	14630467	7568	G	A	40	MODERATE,MODIFIER	missense_variant,upstream_gene_variant
2	14630467	7717	G	A	40	MODERATE,MODIFIER	missense_variant,upstream_gene_variant
2	14630467	7757	G	A	40	MODERATE,MODIFIER	missense_variant,upstream_gene_variant
2	14630467	7767	G	A	40	MODERATE,MODIFIER	missense_variant,upstream_gene_variant
2	14630467	7917	G	A	40	MODERATE,MODIFIER	missense_variant,upstream_gene_variant
2	14630467	7947	G	A	40	MODERATE,MODIFIER	missense_variant,upstream_gene_variant
2	14630467	8037	G	A	40	MODERATE,MODIFIER	missense_variant,upstream_gene_variant
2	14630467	8057	G	A	40	MODERATE,MODIFIER	missense_variant,upstream_gene_variant
2	14630467	8077	G	A	40	MODERATE,MODIFIER	missense_variant,upstream_gene_variant
2	14630467	8132	G	A	40	MODERATE,MODIFIER	missense_variant,upstream_gene_variant
2	14630467	8171	G	A	40	MODERATE,MODIFIER	missense_variant,upstream_gene_variant
2	14630467	8214	G	A	40	MODERATE,MODIFIER	missense_variant,upstream_gene_variant
2	14630467	8227	G	A	40	MODERATE,MODIFIER	missense_variant,upstream_gene_variant
2	14630467	8231	G	A	40	MODERATE,MODIFIER	missense_variant,upstream_gene_variant
2	14630467	8233	G	A	40	MODERATE,MODIFIER	missense_variant,upstream_gene_variant
2	14630467	8234	G	A	40	MODERATE,MODIFIER	missense_variant,upstream_gene_variant
2	14630467	8235	G	A	40	MODERATE,MODIFIER	missense_variant,upstream_gene_variant
2	14630467	8236	G	A	40	MODERATE,MODIFIER	missense_variant,upstream_gene_variant
2	14630467	8237	G	A	40	MODERATE,MODIFIER	missense_variant,upstream_gene_variant
2	14630467	8238	G	A	40	MODERATE,MODIFIER	missense_variant,upstream_gene_variant
2	14630467	8239	G	A	40	MODERATE,MODIFIER	missense_variant,upstream_gene_variant
2	14630467	8240	G	A	40	MODERATE,MODIFIER	missense_variant,upstream_gene_variant
2	14630467	8241	G	A	40	MODERATE,MODIFIER	missense_variant,upstream_gene_variant
2	14630467	8242	G	A	40	MODERATE,MODIFIER	missense_variant,upstream_gene_variant
2	14630467	8243	G	A	40	MODERATE,MODIFIER	missense_variant,upstream_gene_variant
2	14630467	8244	G	A	40	MODERATE,MODIFIER	missense_variant,upstream_gene_variant
2	14630467	8246	G	A	40	MODERATE,MODIFIER	missense_variant,upstream_gene_variant
2	14630467	8247	G	A	40	MODERATE,MODIFIER	missense_variant,upstream_gene_variant
2	14630467	8249	G	A	40	MODERATE,MODIFIER	missense_variant,upstream_gene_variant
2	14630467	8256	G	A	40	MODERATE,MODIFIER	missense_variant,upstream_gene_variant
2	14630467	8258	G	A	40	MODERATE,MODIFIER	missense_variant,upstream_gene_variant
2	14630467	8259	G	A	40	MODERATE,MODIFIER	missense_variant,upstream_gene_variant
2	14630467	8264	G	A	40	MODERATE,MODIFIER	missense_variant,upstream_gene_variant
2	14630467	8283	G	A	40	MODERATE,MODIFIER	missense_variant,upstream_gene_variant
2	14630467	8284	G	A	40	MODERATE,MODIFIER	missense_variant,upstream_gene_variant
2	14630467	8285	G	A	40	MODERATE,MODIFIER	missense_variant,upstream_gene_variant
2	14630467	8290	G	A	40	MODERATE,MODIFIER	missense_variant,upstream_gene_variant
2	14630467	8297	G	A	40	MODERATE,MODIFIER	missense_variant,upstream_gene_variant
2	14630467	8306	G	A	40	MODERATE,MODIFIER	missense_variant,upstream_gene_variant
2	14630467	8307	G	A	40	MODERATE,MODIFIER	missense_variant,upstream_gene_variant
2	14630467	8311	G	A	40	MODERATE,MODIFIER	missense_variant,upstream_gene_variant
2	14630467	8326	G	A	40	MODERATE,MODIFIER	missense_variant,upstream_gene_variant
2	14630467	8334	G	A	40	MODERATE,MODIFIER	missense_variant,upstream_gene_variant
2	14630467	8335	G	A	40	MODERATE,MODIFIER	missense_variant,upstream_gene_variant
2	14630467	8337	G	A	40	MODERATE,MODIFIER	missense_variant,upstream_gene_variant
2	14630467	8343	G	A	40	MODERATE,MODIFIER	missense_variant,upstream_gene_variant
2	14630467	8351	G	A	40	MODERATE,MODIFIER	missense_variant,upstream_gene_variant
2	14630467	8354	G	A	40	MODERATE,MODIFIER	missense_variant,upstream_gene_variant
2	14630467	8357	G	A	40	MODERATE,MODIFIER	missense_variant,upstream_gene_variant
2	14630467	8365	G	A	40	MODERATE,MODIFIER	missense_variant,upstream_gene_variant
2	14630467	8366	G	A	40	MODERATE,MODIFIER	missense_variant,upstream_gene_variant
2	14630467	8369	G	A	40	MODERATE,MODIFIER	missense_variant,upstream_gene_variant
2	14630467	8376	G	A	40	MODERATE,MODIFIER	missense_variant,upstream_gene_variant
2	14630467	8386	G	A	40	MODERATE,MODIFIER	missense_variant,upstream_gene_variant
2	14630467	8387	G	A	40	MODERATE,MODIFIER	missense_variant,upstream_gene_variant
2	14630467	8420	G	A	40	MODERATE,MODIFIER	missense_variant,upstream_gene_variant
2	14630467	8422	G	A	40	MODERATE,MODIFIER	missense_variant,upstream_gene_variant
2	14630467	8424	G	A	40	MODERATE,MODIFIER	missense_variant,upstream_gene_variant
2	14630467	8426	G	A	40	MODERATE,MODIFIER	missense_variant,upstream_gene_variant
2	14630467	8427	G	A	40	MODERATE,MODIFIER	missense_variant,upstream_gene_variant
2	14630467	8464	G	A	40	MODERATE,MODIFIER	missense_variant,upstream_gene_variant
2	14630467	8483	G	A	40	MODERATE,MODIFIER	missense_variant,upstream_gene_variant
2	14630467	8699	G	A	40	MODERATE,MODIFIER	missense_variant,upstream_gene_variant
2	14630467	8723	G	A	40	MODERATE,MODIFIER	missense_variant,upstream_gene_variant
2	14630467	9027	G	A	40	MODERATE,MODIFIER	missense_variant,upstream_gene_variant
2	14630467	9057	G	A	40	MODERATE,MODIFIER	missense_variant,upstream_gene_variant
2	14630467	9058	G	A	40	MODERATE,MODIFIER	missense_variant,upstream_gene_variant
2	14630467	9067	G	A	40	MODERATE,MODIFIER	missense_variant,upstream_gene_variant
2	14630467	9069	G	A	40	MODERATE,MODIFIER	missense_variant,upstream_gene_variant
2	14630467	9070	G	A	40	MODERATE,MODIFIER	missense_variant,upstream_gene_variant
2	14630467	9091	G	A	40	MODERATE,MODIFIER	missense_variant,upstream_gene_variant
2	14630467	9099	G	A	40	MODERATE,MODIFIER	missense_variant,upstream_gene_variant
2	14630467	9100	G	A	40	MODERATE,MODIFIER	missense_variant,upstream_gene_variant
2	14630467	9102	G	A	40	MODERATE,MODIFIER	missense_variant,upstream_gene_variant
2	14630467	9103	G	A	40	MODERATE,MODIFIER	missense_variant,upstream_gene_variant
2	14630467	9104	G	A	40	MODERATE,MODIFIER	missense_variant,upstream_gene_variant
2	14630467	9105	G	A	40	MODERATE,MODIFIER	missense_variant,upstream_gene_variant
2	14630467	9106	G	A	40	MODERATE,MODIFIER	missense_variant,upstream_gene_variant
2	14630467	9111	G	A	40	MODERATE,MODIFIER	missense_variant,upstream_gene_variant
2	14630467	9113	G	A	40	MODERATE,MODIFIER	missense_variant,upstream_gene_variant
2	14630467	9114	G	A	40	MODERATE,MODIFIER	missense_variant,upstream_gene_variant
2	14630467	9115	G	A	40	MODERATE,MODIFIER	missense_variant,upstream_gene_variant
2	14630467	9121	G	A	40	MODERATE,MODIFIER	missense_variant,upstream_gene_variant
2	14630467	9125	G	A	40	MODERATE,MODIFIER	missense_variant,upstream_gene_variant
2	14630467	9128	G	A	40	MODERATE,MODIFIER	missense_variant,upstream_gene_variant
2	14630467	9130	G	A	40	MODERATE,MODIFIER	missense_variant,upstream_gene_variant
2	14630467	9131	G	A	40	MODERATE,MODIFIER	missense_variant,upstream_gene_variant
2	14630467	9133	G	A	40	MODERATE,MODIFIER	missense_variant,upstream_gene_variant
2	14630467	9134	G	A	40	MODERATE,MODIFIER	missense_variant,upstream_gene_variant
2	14630467	9298	G	A	40	MODERATE,MODIFIER	missense_variant,upstream_gene_variant
2	14630467	9312	G	A	40	MODERATE,MODIFIER	missense_variant,upstream_gene_variant
2	14630467	9321	G	A	40	MODERATE,MODIFIER	missense_variant,upstream_gene_variant
2	14630467	9323	G	A	40	MODERATE,MODIFIER	missense_variant,upstream_gene_variant
2	14630467	9332	G	A	40	MODERATE,MODIFIER	missense_variant,upstream_gene_variant
2	14630467	9336	G	A	40	MODERATE,MODIFIER	missense_variant,upstream_gene_variant
2	14630467	9339	G	A	40	MODERATE,MODIFIER	missense_variant,upstream_gene_variant
2	14630467	9343	G	A	40	MODERATE,MODIFIER	missense_variant,upstream_gene_variant
2	14630467	9352	G	A	40	MODERATE,MODIFIER	missense_variant,upstream_gene_variant
2	14630467	9353	G	A	40	MODERATE,MODIFIER	missense_variant,upstream_gene_variant
2	14630467	9363	G	A	40	MODERATE,MODIFIER	missense_variant,upstream_gene_variant
2	14630467	9369	G	A	40	MODERATE,MODIFIER	missense_variant,upstream_gene_variant
2	14630467	9370	G	A	40	MODERATE,MODIFIER	missense_variant,upstream_gene_variant
2	14630467	9371	G	A	40	MODERATE,MODIFIER	missense_variant,upstream_gene_variant
2	14630467	9380	G	A	40	MODERATE,MODIFIER	missense_variant,upstream_gene_variant
2	14630467	9381	G	A	40	MODERATE,MODIFIER	missense_variant,upstream_gene_variant
2	14630467	9382	G	A	40	MODERATE,MODIFIER	missense_variant,upstream_gene_variant
2	14630467	9383	G	A	40	MODERATE,MODIFIER	missense_variant,upstream_gene_variant
2	14630467	9386	G	A	40	MODERATE,MODIFIER	missense_variant,upstream_gene_variant
2	14630467	9388	G	A	40	MODERATE,MODIFIER	missense_variant,upstream_gene_variant
2	14630467	9390	G	A	40	MODERATE,MODIFIER	missense_variant,upstream_gene_variant
2	14630467	9391	G	A	40	MODERATE,MODIFIER	missense_variant,upstream_gene_variant
2	14630467	9392	G	A	40	MODERATE,MODIFIER	missense_variant,upstream_gene_variant
2	14630467	9394	G	A	40	MODERATE,MODIFIER	missense_variant,upstream_gene_variant
2	14630467	9395	G	A	40	MODERATE,MODIFIER	missense_variant,upstream_gene_variant
2	14630467	9399	G	A	40	MODERATE,MODIFIER	missense_variant,upstream_gene_variant
2	14630467	9404	G	A	40	MODERATE,MODIFIER	missense_variant,upstream_gene_variant
2	14630467	9405	G	A	40	MODERATE,MODIFIER	missense_variant,upstream_gene_variant
2	14630467	9409	G	A	40	MODERATE,MODIFIER	missense_variant,upstream_gene_variant
2	14630467	9412	G	A	40	MODERATE,MODIFIER	missense_variant,upstream_gene_variant
2	14630467	9413	G	A	40	MODERATE,MODIFIER	missense_variant,upstream_gene_variant
2	14630467	9421	G	A	40	MODERATE,MODIFIER	missense_variant,upstream_gene_variant
2	14630467	9427	G	A	40	MODERATE,MODIFIER	missense_variant,upstream_gene_variant
2	14630467	9433	G	A	40	MODERATE,MODIFIER	missense_variant,upstream_gene_variant
2	14630467	9436	G	A	40	MODERATE,MODIFIER	missense_variant,upstream_gene_variant
2	14630467	9437	G	A	40	MODERATE,MODIFIER	missense_variant,upstream_gene_variant
2	14630467	9442	G	A	40	MODERATE,MODIFIER	missense_variant,upstream_gene_variant
2	14630467	9450	G	A	40	MODERATE,MODIFIER	missense_variant,upstream_gene_variant
2	14630467	9452	G	A	40	MODERATE,MODIFIER	missense_variant,upstream_gene_variant
2	14630467	9454	G	A	40	MODERATE,MODIFIER	missense_variant,upstream_gene_variant
2	14630467	9470	G	A	40	MODERATE,MODIFIER	missense_variant,upstream_gene_variant
2	14630467	9471	G	A	40	MODERATE,MODIFIER	missense_variant,upstream_gene_variant
2	14630467	9476	G	A	40	MODERATE,MODIFIER	missense_variant,upstream_gene_variant
2	14630467	9481	G	A	40	MODERATE,MODIFIER	missense_variant,upstream_gene_variant
2	14630467	9503	G	A	40	MODERATE,MODIFIER	missense_variant,upstream_gene_variant
2	14630467	9506	G	A	40	MODERATE,MODIFIER	missense_variant,upstream_gene_variant
2	14630467	9507	G	A	40	MODERATE,MODIFIER	missense_variant,upstream_gene_variant
2	14630467	9508	G	A	40	MODERATE,MODIFIER	missense_variant,upstream_gene_variant
2	14630467	9509	G	A	40	MODERATE,MODIFIER	missense_variant,upstream_gene_variant
2	14630467	9510	G	A	40	MODERATE,MODIFIER	missense_variant,upstream_gene_variant
2	14630467	9511	G	A	40	MODERATE,MODIFIER	missense_variant,upstream_gene_variant
2	14630467	9512	G	A	40	MODERATE,MODIFIER	missense_variant,upstream_gene_variant
2	14630467	9513	G	A	40	MODERATE,MODIFIER	missense_variant,upstream_gene_variant
2	14630467	9514	G	A	40	MODERATE,MODIFIER	missense_variant,upstream_gene_variant
2	14630467	9515	G	A	40	MODERATE,MODIFIER	missense_variant,upstream_gene_variant
2	14630467	9517	G	A	40	MODERATE,MODIFIER	missense_variant,upstream_gene_variant
2	14630467	9518	G	A	40	MODERATE,MODIFIER	missense_variant,upstream_gene_variant
2	14630467	9519	G	A	40	MODERATE,MODIFIER	missense_variant,upstream_gene_variant
2	14630467	9520	G	A	40	MODERATE,MODIFIER	missense_variant,upstream_gene_variant
2	14630467	9521	G	A	40	MODERATE,MODIFIER	missense_variant,upstream_gene_variant
2	14630467	9522	G	A	40	MODERATE,MODIFIER	missense_variant,upstream_gene_variant
2	14630467	9523	G	A	40	MODERATE,MODIFIER	missense_variant,upstream_gene_variant
2	14630467	9524	G	A	40	MODERATE,MODIFIER	missense_variant,upstream_gene_variant
2	14630467	9525	G	A	40	MODERATE,MODIFIER	missense_variant,upstream_gene_variant
2	14630467	9526	G	A	40	MODERATE,MODIFIER	missense_variant,upstream_gene_variant
2	14630467	9527	G	A	40	MODERATE,MODIFIER	missense_variant,upstream_gene_variant
2	14630467	9528	G	A	40	MODERATE,MODIFIER	missense_variant,upstream_gene_variant
2	14630467	9529	G	A	40	MODERATE,MODIFIER	missense_variant,upstream_gene_variant
2	14630467	9530	G	A	40	MODERATE,MODIFIER	missense_variant,upstream_gene_variant
2	14630467	9531	G	A	40	MODERATE,MODIFIER	missense_variant,upstream_gene_variant
2	14630467	9532	G	A	40	MODERATE,MODIFIER	missense_variant,upstream_gene_variant
2	14630467	9533	G	A	40	MODERATE,MODIFIER	missense_variant,upstream_gene_variant
2	14630467	9534	G	A	40	MODERATE,MODIFIER	missense_variant,upstream_gene_variant
2	14630467	9535	G	A	40	MODERATE,MODIFIER	missense_variant,upstream_gene_variant
2	14630467	9536	G	A	40	MODERATE,MODIFIER	missense_variant,upstream_gene_variant
2	14630467	9537	G	A	40	MODERATE,MODIFIER	missense_variant,upstream_gene_variant
2	14630467	9539	G	A	40	MODERATE,MODIFIER	missense_variant,upstream_gene_variant
2	14630467	9540	G	A	40	MODERATE,MODIFIER	missense_variant,upstream_gene_variant
2	14630467	9541	G	A	40	MODERATE,MODIFIER	missense_variant,upstream_gene_variant
2	14630467	9542	G	A	40	MODERATE,MODIFIER	missense_variant,upstream_gene_variant
2	14630467	9543	G	A	40	MODERATE,MODIFIER	missense_variant,upstream_gene_variant
2	14630467	9544	G	A	40	MODERATE,MODIFIER	missense_variant,upstream_gene_variant
2	14630467	9545	G	A	40	MODERATE,MODIFIER	missense_variant,upstream_gene_variant
2	14630467	9547	G	A	40	MODERATE,MODIFIER	missense_variant,upstream_gene_variant
2	14630467	9548	G	A	40	MODERATE,MODIFIER	missense_variant,upstream_gene_variant
2	14630467	9549	G	A	40	MODERATE,MODIFIER	missense_variant,upstream_gene_variant
2	14630467	9550	G	A	40	MODERATE,MODIFIER	missense_variant,upstream_gene_variant
2	14630467	9551	G	A	40	MODERATE,MODIFIER	missense_variant,upstream_gene_variant
2	14630467	9552	G	A	40	MODERATE,MODIFIER	missense_variant,upstream_gene_variant
2	14630467	9553	G	A	40	MODERATE,MODIFIER	missense_variant,upstream_gene_variant
2	14630467	9554	G	A	40	MODERATE,MODIFIER	missense_variant,upstream_gene_variant
2	14630467	9555	G	A	40	MODERATE,MODIFIER	missense_variant,upstream_gene_variant
2	14630467	9556	G	A	40	MODERATE,MODIFIER	missense_variant,upstream_gene_variant
2	14630467	9557	G	A	40	MODERATE,MODIFIER	missense_variant,upstream_gene_variant
2	14630467	9559	G	A	40	MODERATE,MODIFIER	missense_variant,upstream_gene_variant
2	14630467	9560	G	A	40	MODERATE,MODIFIER	missense_variant,upstream_gene_variant
2	14630467	9561	G	A	40	MODERATE,MODIFIER	missense_variant,upstream_gene_variant
2	14630467	9562	G	A	40	MODERATE,MODIFIER	missense_variant,upstream_gene_variant
2	14630467	9564	G	A	40	MODERATE,MODIFIER	missense_variant,upstream_gene_variant
2	14630467	9565	G	A	40	MODERATE,MODIFIER	missense_variant,upstream_gene_variant
2	14630467	9567	G	A	40	MODERATE,MODIFIER	missense_variant,upstream_gene_variant
2	14630467	9568	G	A	40	MODERATE,MODIFIER	missense_variant,upstream_gene_variant
2	14630467	9569	G	A	40	MODERATE,MODIFIER	missense_variant,upstream_gene_variant
2	14630467	9571	G	A	40	MODERATE,MODIFIER	missense_variant,upstream_gene_variant
2	14630467	9573	G	A	40	MODERATE,MODIFIER	missense_variant,upstream_gene_variant
2	14630467	9574	G	A	40	MODERATE,MODIFIER	missense_variant,upstream_gene_variant
2	14630467	9576	G	A	40	MODERATE,MODIFIER	missense_variant,upstream_gene_variant
2	14630467	9577	G	A	40	MODERATE,MODIFIER	missense_variant,upstream_gene_variant
2	14630467	9578	G	A	40	MODERATE,MODIFIER	missense_variant,upstream_gene_variant
2	14630467	9579	G	A	40	MODERATE,MODIFIER	missense_variant,upstream_gene_variant
2	14630467	9581	G	A	40	MODERATE,MODIFIER	missense_variant,upstream_gene_variant
2	14630467	9582	G	A	40	MODERATE,MODIFIER	missense_variant,upstream_gene_variant
2	14630467	9583	G	A	40	MODERATE,MODIFIER	missense_variant,upstream_gene_variant
2	14630467	9584	G	A	40	MODERATE,MODIFIER	missense_variant,upstream_gene_variant
2	14630467	9585	G	A	40	MODERATE,MODIFIER	missense_variant,upstream_gene_variant
2	14630467	9586	G	A	40	MODERATE,MODIFIER	missense_variant,upstream_gene_variant
2	14630467	9587	G	A	40	MODERATE,MODIFIER	missense_variant,upstream_gene_variant
2	14630467	9588	G	A	40	MODERATE,MODIFIER	missense_variant,upstream_gene_variant
2	14630467	9589	G	A	40	MODERATE,MODIFIER	missense_variant,upstream_gene_variant
2	14630467	9590	G	A	40	MODERATE,MODIFIER	missense_variant,upstream_gene_variant
2	14630467	9591	G	A	40	MODERATE,MODIFIER	missense_variant,upstream_gene_variant
2	14630467	9592	G	A	40	MODERATE,MODIFIER	missense_variant,upstream_gene_variant
2	14630467	9593	G	A	40	MODERATE,MODIFIER	missense_variant,upstream_gene_variant
2	14630467	9594	G	A	40	MODERATE,MODIFIER	missense_variant,upstream_gene_variant
2	14630467	9595	G	A	40	MODERATE,MODIFIER	missense_variant,upstream_gene_variant
2	14630467	9596	G	A	40	MODERATE,MODIFIER	missense_variant,upstream_gene_variant
2	14630467	9598	G	A	40	MODERATE,MODIFIER	missense_variant,upstream_gene_variant
2	14630467	9599	G	A	40	MODERATE,MODIFIER	missense_variant,upstream_gene_variant
2	14630467	9600	G	A	40	MODERATE,MODIFIER	missense_variant,upstream_gene_variant
2	14630467	9601	G	A	40	MODERATE,MODIFIER	missense_variant,upstream_gene_variant
2	14630467	9602	G	A	40	MODERATE,MODIFIER	missense_variant,upstream_gene_variant
2	14630467	9606	G	A	40	MODERATE,MODIFIER	missense_variant,upstream_gene_variant
2	14630467	9608	G	A	40	MODERATE,MODIFIER	missense_variant,upstream_gene_variant
2	14630467	9609	G	A	40	MODERATE,MODIFIER	missense_variant,upstream_gene_variant
2	14630467	9610	G	A	40	MODERATE,MODIFIER	missense_variant,upstream_gene_variant
2	14630467	9611	G	A	40	MODERATE,MODIFIER	missense_variant,upstream_gene_variant
2	14630467	9612	G	A	40	MODERATE,MODIFIER	missense_variant,upstream_gene_variant
2	14630467	9613	G	A	40	MODERATE,MODIFIER	missense_variant,upstream_gene_variant
2	14630467	9615	G	A	40	MODERATE,MODIFIER	missense_variant,upstream_gene_variant
2	14630467	9616	G	A	40	MODERATE,MODIFIER	missense_variant,upstream_gene_variant
2	14630467	9617	G	A	40	MODERATE,MODIFIER	missense_variant,upstream_gene_variant
2	14630467	9619	G	A	40	MODERATE,MODIFIER	missense_variant,upstream_gene_variant
2	14630467	9620	G	A	40	MODERATE,MODIFIER	missense_variant,upstream_gene_variant
2	14630467	9621	G	A	40	MODERATE,MODIFIER	missense_variant,upstream_gene_variant
2	14630467	9622	G	A	40	MODERATE,MODIFIER	missense_variant,upstream_gene_variant
2	14630467	9624	G	A	40	MODERATE,MODIFIER	missense_variant,upstream_gene_variant
2	14630467	9625	G	A	40	MODERATE,MODIFIER	missense_variant,upstream_gene_variant
2	14630467	9626	G	A	40	MODERATE,MODIFIER	missense_variant,upstream_gene_variant
2	14630467	9627	G	A	40	MODERATE,MODIFIER	missense_variant,upstream_gene_variant
2	14630467	9628	G	A	40	MODERATE,MODIFIER	missense_variant,upstream_gene_variant
2	14630467	9630	G	A	40	MODERATE,MODIFIER	missense_variant,upstream_gene_variant
2	14630467	9631	G	A	40	MODERATE,MODIFIER	missense_variant,upstream_gene_variant
2	14630467	9632	G	A	40	MODERATE,MODIFIER	missense_variant,upstream_gene_variant
2	14630467	9633	G	A	40	MODERATE,MODIFIER	missense_variant,upstream_gene_variant
2	14630467	9634	G	A	40	MODERATE,MODIFIER	missense_variant,upstream_gene_variant
2	14630467	9635	G	A	40	MODERATE,MODIFIER	missense_variant,upstream_gene_variant
2	14630467	9636	G	A	40	MODERATE,MODIFIER	missense_variant,upstream_gene_variant
2	14630467	9637	G	A	40	MODERATE,MODIFIER	missense_variant,upstream_gene_variant
2	14630467	9638	G	A	40	MODERATE,MODIFIER	missense_variant,upstream_gene_variant
2	14630467	9639	G	A	40	MODERATE,MODIFIER	missense_variant,upstream_gene_variant
2	14630467	9640	G	A	40	MODERATE,MODIFIER	missense_variant,upstream_gene_variant
2	14630467	9641	G	A	40	MODERATE,MODIFIER	missense_variant,upstream_gene_variant
2	14630467	9642	G	A	40	MODERATE,MODIFIER	missense_variant,upstream_gene_variant
2	14630467	9643	G	A	40	MODERATE,MODIFIER	missense_variant,upstream_gene_variant
2	14630467	9644	G	A	40	MODERATE,MODIFIER	missense_variant,upstream_gene_variant
2	14630467	9645	G	A	40	MODERATE,MODIFIER	missense_variant,upstream_gene_variant
2	14630467	9646	G	A	40	MODERATE,MODIFIER	missense_variant,upstream_gene_variant
2	14630467	9647	G	A	40	MODERATE,MODIFIER	missense_variant,upstream_gene_variant
2	14630467	9648	G	A	40	MODERATE,MODIFIER	missense_variant,upstream_gene_variant
2	14630467	9649	G	A	40	MODERATE,MODIFIER	missense_variant,upstream_gene_variant
2	14630467	9653	G	A	40	MODERATE,MODIFIER	missense_variant,upstream_gene_variant
2	14630467	9655	G	A	40	MODERATE,MODIFIER	missense_variant,upstream_gene_variant
2	14630467	9656	G	A	40	MODERATE,MODIFIER	missense_variant,upstream_gene_variant
2	14630467	9657	G	A	40	MODERATE,MODIFIER	missense_variant,upstream_gene_variant
2	14630467	9658	G	A	40	MODERATE,MODIFIER	missense_variant,upstream_gene_variant
2	14630467	9659	G	A	40	MODERATE,MODIFIER	missense_variant,upstream_gene_variant
2	14630467	9660	G	A	40	MODERATE,MODIFIER	missense_variant,upstream_gene_variant
2	14630467	9661	G	A	40	MODERATE,MODIFIER	missense_variant,upstream_gene_variant
2	14630467	9663	G	A	40	MODERATE,MODIFIER	missense_variant,upstream_gene_variant
2	14630467	9664	G	A	40	MODERATE,MODIFIER	missense_variant,upstream_gene_variant
2	14630467	9665	G	A	40	MODERATE,MODIFIER	missense_variant,upstream_gene_variant
2	14630467	9666	G	A	40	MODERATE,MODIFIER	missense_variant,upstream_gene_variant
2	14630467	9667	G	A	40	MODERATE,MODIFIER	missense_variant,upstream_gene_variant
2	14630467	9668	G	A	40	MODERATE,MODIFIER	missense_variant,upstream_gene_variant
2	14630467	9669	G	A	40	MODERATE,MODIFIER	missense_variant,upstream_gene_variant
2	14630467	9670	G	A	40	MODERATE,MODIFIER	missense_variant,upstream_gene_variant
2	14630467	9671	G	A	40	MODERATE,MODIFIER	missense_variant,upstream_gene_variant
2	14630467	9672	G	A	40	MODERATE,MODIFIER	missense_variant,upstream_gene_variant
2	14630467	9673	G	A	40	MODERATE,MODIFIER	missense_variant,upstream_gene_variant
2	14630467	9676	G	A	40	MODERATE,MODIFIER	missense_variant,upstream_gene_variant
2	14630467	9677	G	A	40	MODERATE,MODIFIER	missense_variant,upstream_gene_variant
2	14630467	9679	G	A	40	MODERATE,MODIFIER	missense_variant,upstream_gene_variant
2	14630467	9681	G	A	40	MODERATE,MODIFIER	missense_variant,upstream_gene_variant
2	14630467	9682	G	A	40	MODERATE,MODIFIER	missense_variant,upstream_gene_variant
2	14630467	9683	G	A	40	MODERATE,MODIFIER	missense_variant,upstream_gene_variant
2	14630467	9684	G	A	40	MODERATE,MODIFIER	missense_variant,upstream_gene_variant
2	14630467	9685	G	A	40	MODERATE,MODIFIER	missense_variant,upstream_gene_variant
2	14630467	9686	G	A	40	MODERATE,MODIFIER	missense_variant,upstream_gene_variant
2	14630467	9687	G	A	40	MODERATE,MODIFIER	missense_variant,upstream_gene_variant
2	14630467	9689	G	A	40	MODERATE,MODIFIER	missense_variant,upstream_gene_variant
2	14630467	9690	G	A	40	MODERATE,MODIFIER	missense_variant,upstream_gene_variant
2	14630467	9691	G	A	40	MODERATE,MODIFIER	missense_variant,upstream_gene_variant
2	14630467	9692	G	A	40	MODERATE,MODIFIER	missense_variant,upstream_gene_variant
2	14630467	9693	G	A	40	MODERATE,MODIFIER	missense_variant,upstream_gene_variant
2	14630467	9694	G	A	40	MODERATE,MODIFIER	missense_variant,upstream_gene_variant
2	14630467	9695	G	A	40	MODERATE,MODIFIER	missense_variant,upstream_gene_variant
2	14630467	9696	G	A	40	MODERATE,MODIFIER	missense_variant,upstream_gene_variant
2	14630467	9697	G	A	40	MODERATE,MODIFIER	missense_variant,upstream_gene_variant
2	14630467	9698	G	A	40	MODERATE,MODIFIER	missense_variant,upstream_gene_variant
2	14630467	9699	G	A	40	MODERATE,MODIFIER	missense_variant,upstream_gene_variant
2	14630467	9700	G	A	40	MODERATE,MODIFIER	missense_variant,upstream_gene_variant
2	14630467	9701	G	A	40	MODERATE,MODIFIER	missense_variant,upstream_gene_variant
2	14630467	9703	G	A	40	MODERATE,MODIFIER	missense_variant,upstream_gene_variant
2	14630467	9704	G	A	40	MODERATE,MODIFIER	missense_variant,upstream_gene_variant
2	14630467	9705	G	A	40	MODERATE,MODIFIER	missense_variant,upstream_gene_variant
2	14630467	9706	G	A	40	MODERATE,MODIFIER	missense_variant,upstream_gene_variant
2	14630467	9707	G	A	40	MODERATE,MODIFIER	missense_variant,upstream_gene_variant
2	14630467	9708	G	A	40	MODERATE,MODIFIER	missense_variant,upstream_gene_variant
2	14630467	9709	G	A	40	MODERATE,MODIFIER	missense_variant,upstream_gene_variant
2	14630467	9710	G	A	40	MODERATE,MODIFIER	missense_variant,upstream_gene_variant
2	14630467	9712	G	A	40	MODERATE,MODIFIER	missense_variant,upstream_gene_variant
2	14630467	9713	G	A	40	MODERATE,MODIFIER	missense_variant,upstream_gene_variant
2	14630467	9714	G	A	40	MODERATE,MODIFIER	missense_variant,upstream_gene_variant
2	14630467	9717	G	A	40	MODERATE,MODIFIER	missense_variant,upstream_gene_variant
2	14630467	9718	G	A	40	MODERATE,MODIFIER	missense_variant,upstream_gene_variant
2	14630467	9719	G	A	40	MODERATE,MODIFIER	missense_variant,upstream_gene_variant
2	14630467	9720	G	A	40	MODERATE,MODIFIER	missense_variant,upstream_gene_variant
2	14630467	9721	G	A	40	MODERATE,MODIFIER	missense_variant,upstream_gene_variant
2	14630467	9722	G	A	40	MODERATE,MODIFIER	missense_variant,upstream_gene_variant
2	14630467	9723	G	A	40	MODERATE,MODIFIER	missense_variant,upstream_gene_variant
2	14630467	9725	G	A	40	MODERATE,MODIFIER	missense_variant,upstream_gene_variant
2	14630467	9727	G	A	40	MODERATE,MODIFIER	missense_variant,upstream_gene_variant
2	14630467	9728	G	A	40	MODERATE,MODIFIER	missense_variant,upstream_gene_variant
2	14630467	9729	G	A	40	MODERATE,MODIFIER	missense_variant,upstream_gene_variant
2	14630467	9730	G	A	40	MODERATE,MODIFIER	missense_variant,upstream_gene_variant
2	14630467	9732	G	A	40	MODERATE,MODIFIER	missense_variant,upstream_gene_variant
2	14630467	9733	G	A	40	MODERATE,MODIFIER	missense_variant,upstream_gene_variant
2	14630467	9735	G	A	40	MODERATE,MODIFIER	missense_variant,upstream_gene_variant
2	14630467	9736	G	A	40	MODERATE,MODIFIER	missense_variant,upstream_gene_variant
2	14630467	9737	G	A	40	MODERATE,MODIFIER	missense_variant,upstream_gene_variant
2	14630467	9738	G	A	40	MODERATE,MODIFIER	missense_variant,upstream_gene_variant
2	14630467	9739	G	A	40	MODERATE,MODIFIER	missense_variant,upstream_gene_variant
2	14630467	9741	G	A	40	MODERATE,MODIFIER	missense_variant,upstream_gene_variant
2	14630467	9743	G	A	40	MODERATE,MODIFIER	missense_variant,upstream_gene_variant
2	14630467	9744	G	A	40	MODERATE,MODIFIER	missense_variant,upstream_gene_variant
2	14630467	9748	G	A	40	MODERATE,MODIFIER	missense_variant,upstream_gene_variant
2	14630467	9749	G	A	40	MODERATE,MODIFIER	missense_variant,upstream_gene_variant
2	14630467	9755	G	A	40	MODERATE,MODIFIER	missense_variant,upstream_gene_variant
2	14630467	9756	G	A	40	MODERATE,MODIFIER	missense_variant,upstream_gene_variant
2	14630467	9757	G	A	40	MODERATE,MODIFIER	missense_variant,upstream_gene_variant
2	14630467	9758	G	A	40	MODERATE,MODIFIER	missense_variant,upstream_gene_variant
2	14630467	9759	G	A	40	MODERATE,MODIFIER	missense_variant,upstream_gene_variant
2	14630467	9762	G	A	40	MODERATE,MODIFIER	missense_variant,upstream_gene_variant
2	14630467	9764	G	A	40	MODERATE,MODIFIER	missense_variant,upstream_gene_variant
2	14630467	9766	G	A	40	MODERATE,MODIFIER	missense_variant,upstream_gene_variant
2	14630467	9768	G	A	40	MODERATE,MODIFIER	missense_variant,upstream_gene_variant
2	14630467	9769	G	A	40	MODERATE,MODIFIER	missense_variant,upstream_gene_variant
2	14630467	9770	G	A	40	MODERATE,MODIFIER	missense_variant,upstream_gene_variant
2	14630467	9772	G	A	40	MODERATE,MODIFIER	missense_variant,upstream_gene_variant
2	14630467	9774	G	A	40	MODERATE,MODIFIER	missense_variant,upstream_gene_variant
2	14630467	9775	G	A	40	MODERATE,MODIFIER	missense_variant,upstream_gene_variant
2	14630467	9776	G	A	40	MODERATE,MODIFIER	missense_variant,upstream_gene_variant
2	14630467	9778	G	A	40	MODERATE,MODIFIER	missense_variant,upstream_gene_variant
2	14630467	9779	G	A	40	MODERATE,MODIFIER	missense_variant,upstream_gene_variant
2	14630467	9780	G	A	40	MODERATE,MODIFIER	missense_variant,upstream_gene_variant
2	14630467	9781	G	A	40	MODERATE,MODIFIER	missense_variant,upstream_gene_variant
2	14630467	9782	G	A	40	MODERATE,MODIFIER	missense_variant,upstream_gene_variant
2	14630467	9783	G	A	40	MODERATE,MODIFIER	missense_variant,upstream_gene_variant
2	14630467	9784	G	A	40	MODERATE,MODIFIER	missense_variant,upstream_gene_variant
2	14630467	9785	G	A	40	MODERATE,MODIFIER	missense_variant,upstream_gene_variant
2	14630467	9786	G	A	40	MODERATE,MODIFIER	missense_variant,upstream_gene_variant
2	14630467	9787	G	A	40	MODERATE,MODIFIER	missense_variant,upstream_gene_variant
2	14630467	9788	G	A	40	MODERATE,MODIFIER	missense_variant,upstream_gene_variant
2	14630467	9789	G	A	40	MODERATE,MODIFIER	missense_variant,upstream_gene_variant
2	14630467	9790	G	A	40	MODERATE,MODIFIER	missense_variant,upstream_gene_variant
2	14630467	9791	G	A	40	MODERATE,MODIFIER	missense_variant,upstream_gene_variant
2	14630467	9792	G	A	40	MODERATE,MODIFIER	missense_variant,upstream_gene_variant
2	14630467	9793	G	A	40	MODERATE,MODIFIER	missense_variant,upstream_gene_variant
2	14630467	9794	G	A	40	MODERATE,MODIFIER	missense_variant,upstream_gene_variant
2	14630467	9795	G	A	40	MODERATE,MODIFIER	missense_variant,upstream_gene_variant
2	14630467	9796	G	A	40	MODERATE,MODIFIER	missense_variant,upstream_gene_variant
2	14630467	9797	G	A	40	MODERATE,MODIFIER	missense_variant,upstream_gene_variant
2	14630467	9798	G	A	40	MODERATE,MODIFIER	missense_variant,upstream_gene_variant
2	14630467	9799	G	A	40	MODERATE,MODIFIER	missense_variant,upstream_gene_variant
2	14630467	9800	G	A	40	MODERATE,MODIFIER	missense_variant,upstream_gene_variant
2	14630467	9801	G	A	40	MODERATE,MODIFIER	missense_variant,upstream_gene_variant
2	14630467	9802	G	A	40	MODERATE,MODIFIER	missense_variant,upstream_gene_variant
2	14630467	9803	G	A	40	MODERATE,MODIFIER	missense_variant,upstream_gene_variant
2	14630467	9804	G	A	40	MODERATE,MODIFIER	missense_variant,upstream_gene_variant
2	14630467	9805	G	A	40	MODERATE,MODIFIER	missense_variant,upstream_gene_variant
2	14630467	9806	G	A	40	MODERATE,MODIFIER	missense_variant,upstream_gene_variant
2	14630467	9807	G	A	40	MODERATE,MODIFIER	missense_variant,upstream_gene_variant
2	14630467	9808	G	A	40	MODERATE,MODIFIER	missense_variant,upstream_gene_variant
2	14630467	9809	G	A	40	MODERATE,MODIFIER	missense_variant,upstream_gene_variant
2	14630467	9810	G	A	40	MODERATE,MODIFIER	missense_variant,upstream_gene_variant
2	14630467	9811	G	A	40	MODERATE,MODIFIER	missense_variant,upstream_gene_variant
2	14630467	9812	G	A	40	MODERATE,MODIFIER	missense_variant,upstream_gene_variant
2	14630467	9813	G	A	40	MODERATE,MODIFIER	missense_variant,upstream_gene_variant
2	14630467	9814	G	A	40	MODERATE,MODIFIER	missense_variant,upstream_gene_variant
2	14630467	9815	G	A	40	MODERATE,MODIFIER	missense_variant,upstream_gene_variant
2	14630467	9817	G	A	40	MODERATE,MODIFIER	missense_variant,upstream_gene_variant
2	14630467	9819	G	A	40	MODERATE,MODIFIER	missense_variant,upstream_gene_variant
2	14630467	9820	G	A	40	MODERATE,MODIFIER	missense_variant,upstream_gene_variant
2	14630467	9821	G	A	40	MODERATE,MODIFIER	missense_variant,upstream_gene_variant
2	14630467	9822	G	A	40	MODERATE,MODIFIER	missense_variant,upstream_gene_variant
2	14630467	9823	G	A	40	MODERATE,MODIFIER	missense_variant,upstream_gene_variant
2	14630467	9825	G	A	40	MODERATE,MODIFIER	missense_variant,upstream_gene_variant
2	14630467	9826	G	A	40	MODERATE,MODIFIER	missense_variant,upstream_gene_variant
2	14630467	9827	G	A	40	MODERATE,MODIFIER	missense_variant,upstream_gene_variant
2	14630467	9828	G	A	40	MODERATE,MODIFIER	missense_variant,upstream_gene_variant
2	14630467	9830	G	A	40	MODERATE,MODIFIER	missense_variant,upstream_gene_variant
2	14630467	9831	G	A	40	MODERATE,MODIFIER	missense_variant,upstream_gene_variant
2	14630467	9832	G	A	40	MODERATE,MODIFIER	missense_variant,upstream_gene_variant
2	14630467	9833	G	A	40	MODERATE,MODIFIER	missense_variant,upstream_gene_variant
2	14630467	9834	G	A	40	MODERATE,MODIFIER	missense_variant,upstream_gene_variant
2	14630467	9835	G	A	40	MODERATE,MODIFIER	missense_variant,upstream_gene_variant
2	14630467	9836	G	A	40	MODERATE,MODIFIER	missense_variant,upstream_gene_variant
2	14630467	9837	G	A	40	MODERATE,MODIFIER	missense_variant,upstream_gene_variant
2	14630467	9838	G	A	40	MODERATE,MODIFIER	missense_variant,upstream_gene_variant
2	14630467	9839	G	A	40	MODERATE,MODIFIER	missense_variant,upstream_gene_variant
2	14630467	9840	G	A	40	MODERATE,MODIFIER	missense_variant,upstream_gene_variant
2	14630467	9841	G	A	40	MODERATE,MODIFIER	missense_variant,upstream_gene_variant
2	14630467	9843	G	A	40	MODERATE,MODIFIER	missense_variant,upstream_gene_variant
2	14630467	9845	G	A	40	MODERATE,MODIFIER	missense_variant,upstream_gene_variant
2	14630467	9846	G	A	40	MODERATE,MODIFIER	missense_variant,upstream_gene_variant
2	14630467	9847	G	A	40	MODERATE,MODIFIER	missense_variant,upstream_gene_variant
2	14630467	9848	G	A	40	MODERATE,MODIFIER	missense_variant,upstream_gene_variant
2	14630467	9850	G	A	40	MODERATE,MODIFIER	missense_variant,upstream_gene_variant
2	14630467	9851	G	A	40	MODERATE,MODIFIER	missense_variant,upstream_gene_variant
2	14630467	9852	G	A	40	MODERATE,MODIFIER	missense_variant,upstream_gene_variant
2	14630467	9853	G	A	40	MODERATE,MODIFIER	missense_variant,upstream_gene_variant
2	14630467	9854	G	A	40	MODERATE,MODIFIER	missense_variant,upstream_gene_variant
2	14630467	9855	G	A	40	MODERATE,MODIFIER	missense_variant,upstream_gene_variant
2	14630467	9856	G	A	40	MODERATE,MODIFIER	missense_variant,upstream_gene_variant
2	14630467	9857	G	A	40	MODERATE,MODIFIER	missense_variant,upstream_gene_variant
2	14630467	9858	G	A	40	MODERATE,MODIFIER	missense_variant,upstream_gene_variant
2	14630467	9859	G	A	40	MODERATE,MODIFIER	missense_variant,upstream_gene_variant
2	14630467	9860	G	A	40	MODERATE,MODIFIER	missense_variant,upstream_gene_variant
2	14630467	9861	G	A	40	MODERATE,MODIFIER	missense_variant,upstream_gene_variant
2	14630467	9864	G	A	40	MODERATE,MODIFIER	missense_variant,upstream_gene_variant
2	14630467	9866	G	A	40	MODERATE,MODIFIER	missense_variant,upstream_gene_variant
2	14630467	9867	G	A	40	MODERATE,MODIFIER	missense_variant,upstream_gene_variant
2	14630467	9868	G	A	40	MODERATE,MODIFIER	missense_variant,upstream_gene_variant
2	14630467	9869	G	A	40	MODERATE,MODIFIER	missense_variant,upstream_gene_variant
2	14630467	9870	G	A	40	MODERATE,MODIFIER	missense_variant,upstream_gene_variant
2	14630467	9871	G	A	40	MODERATE,MODIFIER	missense_variant,upstream_gene_variant
2	14630467	9873	G	A	40	MODERATE,MODIFIER	missense_variant,upstream_gene_variant
2	14630467	9874	G	A	40	MODERATE,MODIFIER	missense_variant,upstream_gene_variant
2	14630467	9875	G	A	40	MODERATE,MODIFIER	missense_variant,upstream_gene_variant
2	14630467	9876	G	A	40	MODERATE,MODIFIER	missense_variant,upstream_gene_variant
2	14630467	9877	G	A	40	MODERATE,MODIFIER	missense_variant,upstream_gene_variant
2	14630467	9878	G	A	40	MODERATE,MODIFIER	missense_variant,upstream_gene_variant
2	14630467	9879	G	A	40	MODERATE,MODIFIER	missense_variant,upstream_gene_variant
2	14630467	9881	G	A	40	MODERATE,MODIFIER	missense_variant,upstream_gene_variant
2	14630467	9882	G	A	40	MODERATE,MODIFIER	missense_variant,upstream_gene_variant
2	14630467	9883	G	A	40	MODERATE,MODIFIER	missense_variant,upstream_gene_variant
2	14630467	9885	G	A	40	MODERATE,MODIFIER	missense_variant,upstream_gene_variant
2	14630467	9886	G	A	40	MODERATE,MODIFIER	missense_variant,upstream_gene_variant
2	14630467	9887	G	A	40	MODERATE,MODIFIER	missense_variant,upstream_gene_variant
2	14630467	9888	G	A	40	MODERATE,MODIFIER	missense_variant,upstream_gene_variant
2	14630467	9890	G	A	40	MODERATE,MODIFIER	missense_variant,upstream_gene_variant
2	14630467	9891	G	A	40	MODERATE,MODIFIER	missense_variant,upstream_gene_variant
2	14630467	9892	G	A	40	MODERATE,MODIFIER	missense_variant,upstream_gene_variant
2	14630467	9894	G	A	40	MODERATE,MODIFIER	missense_variant,upstream_gene_variant
2	14630467	9895	G	A	40	MODERATE,MODIFIER	missense_variant,upstream_gene_variant
2	14630467	9897	G	A	40	MODERATE,MODIFIER	missense_variant,upstream_gene_variant
2	14630467	9898	G	A	40	MODERATE,MODIFIER	missense_variant,upstream_gene_variant
2	14630467	9899	G	A	40	MODERATE,MODIFIER	missense_variant,upstream_gene_variant
2	14630467	9900	G	A	40	MODERATE,MODIFIER	missense_variant,upstream_gene_variant
2	14630467	9901	G	A	40	MODERATE,MODIFIER	missense_variant,upstream_gene_variant
2	14630467	9902	G	A	40	MODERATE,MODIFIER	missense_variant,upstream_gene_variant
2	14630467	9903	G	A	40	MODERATE,MODIFIER	missense_variant,upstream_gene_variant
2	14630467	9904	G	A	40	MODERATE,MODIFIER	missense_variant,upstream_gene_variant
2	14630467	9905	G	A	40	MODERATE,MODIFIER	missense_variant,upstream_gene_variant
2	14630467	9908	G	A	40	MODERATE,MODIFIER	missense_variant,upstream_gene_variant
2	14630467	9909	G	A	40	MODERATE,MODIFIER	missense_variant,upstream_gene_variant
2	14630467	9910	G	A	40	MODERATE,MODIFIER	missense_variant,upstream_gene_variant
2	14630467	9911	G	A	40	MODERATE,MODIFIER	missense_variant,upstream_gene_variant
2	14630467	9912	G	A	40	MODERATE,MODIFIER	missense_variant,upstream_gene_variant
2	14630467	9914	G	A	40	MODERATE,MODIFIER	missense_variant,upstream_gene_variant
2	14630467	9915	G	A	40	MODERATE,MODIFIER	missense_variant,upstream_gene_variant
2	14630467	9917	G	A	40	MODERATE,MODIFIER	missense_variant,upstream_gene_variant
2	14630467	9918	G	A	40	MODERATE,MODIFIER	missense_variant,upstream_gene_variant
2	14630467	9920	G	A	40	MODERATE,MODIFIER	missense_variant,upstream_gene_variant
2	14630467	9921	G	A	40	MODERATE,MODIFIER	missense_variant,upstream_gene_variant
2	14630467	9924	G	A	40	MODERATE,MODIFIER	missense_variant,upstream_gene_variant
2	14630467	9925	G	A	40	MODERATE,MODIFIER	missense_variant,upstream_gene_variant
2	14630467	9927	G	A	40	MODERATE,MODIFIER	missense_variant,upstream_gene_variant
2	14630467	9928	G	A	40	MODERATE,MODIFIER	missense_variant,upstream_gene_variant
2	14630467	9930	G	A	40	MODERATE,MODIFIER	missense_variant,upstream_gene_variant
2	14630467	9933	G	A	40	MODERATE,MODIFIER	missense_variant,upstream_gene_variant
2	14630467	9935	G	A	40	MODERATE,MODIFIER	missense_variant,upstream_gene_variant
2	14630467	9937	G	A	40	MODERATE,MODIFIER	missense_variant,upstream_gene_variant
2	14630467	9941	G	A	40	MODERATE,MODIFIER	missense_variant,upstream_gene_variant
2	14630467	9942	G	A	40	MODERATE,MODIFIER	missense_variant,upstream_gene_variant
2	14630467	9943	G	A	40	MODERATE,MODIFIER	missense_variant,upstream_gene_variant
2	14630467	9944	G	A	40	MODERATE,MODIFIER	missense_variant,upstream_gene_variant
2	14630467	9947	G	A	40	MODERATE,MODIFIER	missense_variant,upstream_gene_variant
2	14630467	9948	G	A	40	MODERATE,MODIFIER	missense_variant,upstream_gene_variant
2	14630467	9950	G	A	40	MODERATE,MODIFIER	missense_variant,upstream_gene_variant
2	14630467	9951	G	A	40	MODERATE,MODIFIER	missense_variant,upstream_gene_variant
2	14630467	9953	G	A	40	MODERATE,MODIFIER	missense_variant,upstream_gene_variant
2	14630467	9955	G	A	40	MODERATE,MODIFIER	missense_variant,upstream_gene_variant
2	14630467	9956	G	A	40	MODERATE,MODIFIER	missense_variant,upstream_gene_variant
2	14630467	9957	G	A	40	MODERATE,MODIFIER	missense_variant,upstream_gene_variant
2	14630467	9958	G	A	40	MODERATE,MODIFIER	missense_variant,upstream_gene_variant
2	14630467	9959	G	A	40	MODERATE,MODIFIER	missense_variant,upstream_gene_variant
2	14630467	9960	G	A	40	MODERATE,MODIFIER	missense_variant,upstream_gene_variant
2	14630467	9962	G	A	40	MODERATE,MODIFIER	missense_variant,upstream_gene_variant
2	14630467	9963	G	A	40	MODERATE,MODIFIER	missense_variant,upstream_gene_variant
2	14630467	9964	G	A	40	MODERATE,MODIFIER	missense_variant,upstream_gene_variant
2	14630467	9965	G	A	40	MODERATE,MODIFIER	missense_variant,upstream_gene_variant
2	14630467	9966	G	A	40	MODERATE,MODIFIER	missense_variant,upstream_gene_variant
2	14630467	9968	G	A	40	MODERATE,MODIFIER	missense_variant,upstream_gene_variant
2	14630467	9969	G	A	40	MODERATE,MODIFIER	missense_variant,upstream_gene_variant
2	14630467	9970	G	A	40	MODERATE,MODIFIER	missense_variant,upstream_gene_variant
2	14630467	9972	G	A	40	MODERATE,MODIFIER	missense_variant,upstream_gene_variant
2	14630467	9973	G	A	40	MODERATE,MODIFIER	missense_variant,upstream_gene_variant
2	14630467	9974	G	A	40	MODERATE,MODIFIER	missense_variant,upstream_gene_variant
2	14630467	9975	G	A	40	MODERATE,MODIFIER	missense_variant,upstream_gene_variant
2	14630467	9976	G	A	40	MODERATE,MODIFIER	missense_variant,upstream_gene_variant
2	14630467	9978	G	A	40	MODERATE,MODIFIER	missense_variant,upstream_gene_variant
2	14630467	9979	G	A	40	MODERATE,MODIFIER	missense_variant,upstream_gene_variant
2	14630467	9980	G	A	40	MODERATE,MODIFIER	missense_variant,upstream_gene_variant
2	14630467	9981	G	A	40	MODERATE,MODIFIER	missense_variant,upstream_gene_variant
2	14630467	9982	G	A	40	MODERATE,MODIFIER	missense_variant,upstream_gene_variant
2	14630467	9983	G	A	40	MODERATE,MODIFIER	missense_variant,upstream_gene_variant
2	14630467	9984	G	A	40	MODERATE,MODIFIER	missense_variant,upstream_gene_variant
2	14630467	9986	G	A	40	MODERATE,MODIFIER	missense_variant,upstream_gene_variant
2	14630467	9987	G	A	40	MODERATE,MODIFIER	missense_variant,upstream_gene_variant
2	14630467	9988	G	A	40	MODERATE,MODIFIER	missense_variant,upstream_gene_variant
2	14630467	9990	G	A	40	MODERATE,MODIFIER	missense_variant,upstream_gene_variant
2	14630467	9991	G	A	40	MODERATE,MODIFIER	missense_variant,upstream_gene_variant
2	14630467	9995	G	A	40	MODERATE,MODIFIER	missense_variant,upstream_gene_variant
2	14630467	9996	G	A	40	MODERATE,MODIFIER	missense_variant,upstream_gene_variant
2	14630467	9997	G	A	40	MODERATE,MODIFIER	missense_variant,upstream_gene_variant
2	14630467	9998	G	A	40	MODERATE,MODIFIER	missense_variant,upstream_gene_variant
2	14630467	9999	G	A	40	MODERATE,MODIFIER	missense_variant,upstream_gene_variant
2	14630467	10001	G	A	40	MODERATE,MODIFIER	missense_variant,upstream_gene_variant
2	14630467	10002	G	A	40	MODERATE,MODIFIER	missense_variant,upstream_gene_variant
2	14630467	10004	G	A	40	MODERATE,MODIFIER	missense_variant,upstream_gene_variant
2	14630467	10005	G	A	40	MODERATE,MODIFIER	missense_variant,upstream_gene_variant
2	14630467	10006	G	A	40	MODERATE,MODIFIER	missense_variant,upstream_gene_variant
2	14630467	10011	G	A	40	MODERATE,MODIFIER	missense_variant,upstream_gene_variant
2	14630467	10012	G	A	40	MODERATE,MODIFIER	missense_variant,upstream_gene_variant
2	14630467	10014	G	A	40	MODERATE,MODIFIER	missense_variant,upstream_gene_variant
2	14630467	10015	G	A	40	MODERATE,MODIFIER	missense_variant,upstream_gene_variant
2	14630467	10017	G	A	40	MODERATE,MODIFIER	missense_variant,upstream_gene_variant
2	14630467	10018	G	A	40	MODERATE,MODIFIER	missense_variant,upstream_gene_variant
2	14630467	10020	G	A	40	MODERATE,MODIFIER	missense_variant,upstream_gene_variant
2	14630467	10022	G	A	40	MODERATE,MODIFIER	missense_variant,upstream_gene_variant
2	14630467	10023	G	A	40	MODERATE,MODIFIER	missense_variant,upstream_gene_variant
2	14630467	10027	G	A	40	MODERATE,MODIFIER	missense_variant,upstream_gene_variant
2	14630467	14312	G	A	40	MODERATE,MODIFIER	missense_variant,upstream_gene_variant
2	14630467	14313	G	A	40	MODERATE,MODIFIER	missense_variant,upstream_gene_variant
2	14630467	14314	G	A	40	MODERATE,MODIFIER	missense_variant,upstream_gene_variant
2	14630467	14315	G	A	40	MODERATE,MODIFIER	missense_variant,upstream_gene_variant
2	14630467	14318	G	A	40	MODERATE,MODIFIER	missense_variant,upstream_gene_variant
2	14630467	14319	G	A	40	MODERATE,MODIFIER	missense_variant,upstream_gene_variant
2	14630467	15560	G	A	40	MODERATE,MODIFIER	missense_variant,upstream_gene_variant
2	14630467	15591	G	A	40	MODERATE,MODIFIER	missense_variant,upstream_gene_variant
2	14630467	15592	G	A	40	MODERATE,MODIFIER	missense_variant,upstream_gene_variant
2	14630467	15593	G	A	40	MODERATE,MODIFIER	missense_variant,upstream_gene_variant
2	14630467	18694	G	A	40	MODERATE,MODIFIER	missense_variant,upstream_gene_variant
2	14630467	18696	G	A	40	MODERATE,MODIFIER	missense_variant,upstream_gene_variant
2	14630467	19949	G	A	40	MODERATE,MODIFIER	missense_variant,upstream_gene_variant
2	14630467	19950	G	A	40	MODERATE,MODIFIER	missense_variant,upstream_gene_variant
2	14630467	19951	G	A	40	MODERATE,MODIFIER	missense_variant,upstream_gene_variant
2	14630479	9764	A	G	40	MODERATE,MODIFIER	missense_variant,upstream_gene_variant
2	14630481	5831	A	T	40	MODERATE,MODIFIER	missense_variant,upstream_gene_variant
2	14630481	6013	A	T	40	MODERATE,MODIFIER	missense_variant,upstream_gene_variant
2	14630481	6073	A	T	40	MODERATE,MODIFIER	missense_variant,upstream_gene_variant
2	14630481	6214	A	T	40	MODERATE,MODIFIER	missense_variant,upstream_gene_variant
2	14630481	6216	A	T	40	MODERATE,MODIFIER	missense_variant,upstream_gene_variant
2	14630481	6217	A	T	40	MODERATE,MODIFIER	missense_variant,upstream_gene_variant
2	14630481	6218	A	T	40	MODERATE,MODIFIER	missense_variant,upstream_gene_variant
2	14630481	6830	A	T	40	MODERATE,MODIFIER	missense_variant,upstream_gene_variant
2	14630481	6917	A	T	40	MODERATE,MODIFIER	missense_variant,upstream_gene_variant
2	14630481	6931	A	T	40	MODERATE,MODIFIER	missense_variant,upstream_gene_variant
2	14630481	9508	A	T	40	MODERATE,MODIFIER	missense_variant,upstream_gene_variant
2	14630481	9608	A	T	40	MODERATE,MODIFIER	missense_variant,upstream_gene_variant
2	14630481	9656	A	T	40	MODERATE,MODIFIER	missense_variant,upstream_gene_variant
2	14630481	9670	A	T	40	MODERATE,MODIFIER	missense_variant,upstream_gene_variant
2	14630481	9671	A	T	40	MODERATE,MODIFIER	missense_variant,upstream_gene_variant
2	14630481	9673	A	T	40	MODERATE,MODIFIER	missense_variant,upstream_gene_variant
2	14630481	9701	A	T	40	MODERATE,MODIFIER	missense_variant,upstream_gene_variant
2	14630481	9704	A	T	40	MODERATE,MODIFIER	missense_variant,upstream_gene_variant
2	14630540	9906	C	A	40	MODERATE,MODIFIER	missense_variant,upstream_gene_variant
2	14630883	630	G	A	40	MODERATE,MODIFIER	missense_variant,upstream_gene_variant
2	14630883	6109	G	A	40	MODERATE,MODIFIER	missense_variant,upstream_gene_variant
2	14630883	6123	G	A	40	MODERATE,MODIFIER	missense_variant,upstream_gene_variant
2	14630883	6132	G	A	40	MODERATE,MODIFIER	missense_variant,upstream_gene_variant
2	14630883	6150	G	A	40	MODERATE,MODIFIER	missense_variant,upstream_gene_variant
2	14630883	7164	G	A	40	MODERATE,MODIFIER	missense_variant,upstream_gene_variant
2	14630883	7353	G	A	40	MODERATE,MODIFIER	missense_variant,upstream_gene_variant
2	14630883	9450	G	A	40	MODERATE,MODIFIER	missense_variant,upstream_gene_variant
2	14630883	9454	G	A	40	MODERATE,MODIFIER	missense_variant,upstream_gene_variant
2	14630883	14319	G	A	40	MODERATE,MODIFIER	missense_variant,upstream_gene_variant
2	14631324	7067	G	A	40	MODERATE,MODIFIER	missense_variant,downstream_gene_variant
2	14631324	7120	G	A	40	MODERATE,MODIFIER	missense_variant,downstream_gene_variant
2	14631324	8290	G	A	40	MODERATE,MODIFIER	missense_variant,downstream_gene_variant
2	14631324	9914	G	A	40	MODERATE,MODIFIER	missense_variant,downstream_gene_variant
2	14631324	15593	G	A	40	MODERATE,MODIFIER	missense_variant,downstream_gene_variant
2	14631691	9824	A	T	40	MODERATE,MODIFIER	missense_variant,downstream_gene_variant
2	14631691	9880	A	T	40	MODERATE,MODIFIER	missense_variant,downstream_gene_variant
2	14631697	10006	A	T	40	MODERATE,MODIFIER	missense_variant,downstream_gene_variant
