# Supplementary material for: Prediction and expression analysis of deleterious nonsynonymous SNPs of Arabidopsis ACD11 gene by combining computational algorithms and molecular docking approach
Source: PLoS Comput Biol. 2022 Jun 16;18(6):e1009539. doi: 10.1371/journal.pcbi.1009539 (PMC9242461; doi:10.1371/journal.pcbi.1009539)
Supplement: S16 Table — (XLSX) [file pcbi.1009539.s025.xlsx]

## Sheet: Sheet1
Status	SIFT	PolyPhen2	PANTHER
Damaging	4	3	1
Bening	3	4	7
