# Supplementary material for: Prediction and expression analysis of deleterious nonsynonymous SNPs of Arabidopsis ACD11 gene by combining computational algorithms and molecular docking approach
Source: PLoS Comput Biol. 2022 Jun 16;18(6):e1009539. doi: 10.1371/journal.pcbi.1009539 (PMC9242461; doi:10.1371/journal.pcbi.1009539)
Supplement: S17 Table — (XLSX) [file pcbi.1009539.s026.xlsx]

## Sheet: Domain info
Domain source	Start	End	Description	Accession
PANTHER	5	206		PTHR10219
Pfam	32	169	Glycolipid transfer protein domain	PF08718
Gene3D	1	206	Glycolipid transfer protein superfamily	1.10.3520.10
Superfamily	26	205	Glycolipid transfer protein superfamily	SSF110004
