# Supplementary material for: Prediction and expression analysis of deleterious nonsynonymous SNPs of Arabidopsis ACD11 gene by combining computational algorithms and molecular docking approach
Source: PLoS Comput Biol. 2022 Jun 16;18(6):e1009539. doi: 10.1371/journal.pcbi.1009539 (PMC9242461; doi:10.1371/journal.pcbi.1009539)
Supplement: S18 Table — (XLSX) [file pcbi.1009539.s027.xlsx]

## Sheet: Sheet1
Ramachandran plot
Model name	most favoured regions	additional allowed regions	generously allowed regions	disallowed regions
4nt2	173	8	0	0
A15T mutant	172	14	1	0
A39D mutant	166	18	1	2
ERRAT
Model name	Overall Quality Factor
4nt2	100
A15T mutant	100
A39D mutant	99.49
Verify 3D
Model name	percent of residue above 80%
4nt2	0.955
A15T mutant	0.9466
A39D mutant	1
PROVE
Model name	Buried outlier protein atoms total
4nt2	2.8%
A15T mutant	4.6%
A39D mutant	5.4%
ProSA-web
Model name	Z-Score
4nt2	-6.84
A15T mutant	-6.61
A39D mutant	-6.35
